# Supplementary material for: 2-(1-Methyl-2-oxoindolin-3-yl­idene)malono­nitrile
Source: Acta Crystallogr Sect E Struct Rep Online. 2013 Jun 15;69(Pt 7):o1095. doi: 10.1107/S1600536813016012 (PMC3770372; doi:10.1107/S1600536813016012)
Supplement: Supplementary file 2 [file e-69-o1095-Isup2.hkl]

# 
# h,k,l, Fc-squared, Fo-squared, sigma(Fo-squared) and status flag 
# 
data_I
_shelx_title ' X in P2(1)/n' 
_shelx_refln_list_code          4 
_shelx_F_calc_maximum      270.99 
_exptl_crystal_F_000       432.00 
_reflns_d_resolution_high  0.8292 
 
loop_ 
 _symmetry_equiv_pos_as_xyz 
 'x, y, z' 
 '-x+1/2, y+1/2, -z+1/2' 
 '-x, -y, -z' 
 'x-1/2, -y-1/2, z-1/2' 
 
_cell_length_a     6.9720 
_cell_length_b     9.9290 
_cell_length_c    15.0840 
_cell_angle_alpha  90.000 
_cell_angle_beta  100.250 
_cell_angle_gamma  90.000 
 
_shelx_F_squared_multiplier     1.000 
 
loop_ 
 _refln_index_h 
 _refln_index_k 
 _refln_index_l 
 _refln_F_squared_calc 
 _refln_F_squared_meas 
 _refln_F_squared_sigma 
 _refln_observed_status 
   2   0   0     1773.84     1790.84      9.97 o 
   4   0   0      402.96      404.89      6.63 o 
   6   0   0       73.33       77.27      4.65 o 
   8   0   0       35.49       50.36      4.88 o 
   1   1   0      615.71      654.24      4.60 o 
   2   1   0        3.32        1.37      0.91 o 
   3   1   0      403.51      367.23      5.43 o 
   4   1   0      107.11       94.91      3.59 o 
   5   1   0        1.01       -1.46      1.69 o 
   6   1   0       35.57       31.57      3.30 o 
   7   1   0        8.95       13.94      2.94 o 
   8   1   0        0.93       -0.98      3.12 o 
   0   2   0      318.48      315.77      3.34 o 
   1   2   0       84.71       89.09      2.09 o 
   2   2   0      252.20      234.23      3.88 o 
   3   2   0      162.19      146.14      3.97 o 
   4   2   0       80.49       85.83      3.43 o 
   5   2   0       16.42       18.59      2.67 o 
   6   2   0        0.02       -1.02      2.12 o 
   7   2   0        0.82       -1.84      2.35 o 
   8   2   0        1.98        3.96      2.69 o 
   1   3   0      594.87      621.58      6.04 o 
   2   3   0       32.38       33.34      1.96 o 
   3   3   0       98.00      100.88      3.57 o 
   4   3   0       58.70       53.39      2.97 o 
   5   3   0       95.24      102.03      4.47 o 
   6   3   0        6.33        5.81      2.69 o 
   7   3   0        0.18       -2.62      2.62 o 
   8   3   0        8.29        7.86      3.42 o 
   0   4   0       10.17       10.05      1.44 o 
   1   4   0     1196.58     1314.47     10.11 o 
   2   4   0      409.48      400.32      5.98 o 
   3   4   0       39.97       35.62      2.30 o 
   4   4   0        4.28        3.80      1.98 o 
   5   4   0       21.24       17.25      2.73 o 
   6   4   0        6.93       10.23      2.32 o 
   7   4   0        0.43       -2.85      2.85 o 
   1   5   0      627.32      659.16      7.93 o 
   2   5   0       39.19       36.07      2.42 o 
   3   5   0      387.41      368.97      7.40 o 
   4   5   0       19.27       13.15      2.35 o 
   5   5   0       60.47       60.04      3.88 o 
   6   5   0        2.49        3.37      2.21 o 
   7   5   0        1.09       -0.46      2.85 o 
   0   6   0       96.13       81.89      3.29 o 
   1   6   0      381.71      371.42      6.99 o 
   2   6   0       73.28       65.94      3.31 o 
   3   6   0        2.36        0.80      2.19 o 
   4   6   0        0.12        6.99      1.84 o 
   5   6   0        7.40        8.72      2.64 o 
   6   6   0       11.11       11.05      3.33 o 
   7   6   0        0.49        1.00      2.89 o 
   1   7   0      277.11      270.37      6.66 o 
   2   7   0       26.52       28.35      2.48 o 
   3   7   0       11.91       10.57      2.51 o 
   4   7   0        2.47        2.96      1.98 o 
   5   7   0        3.41        5.17      2.50 o 
   6   7   0        0.46       -2.98      3.17 o 
   0   8   0      150.44      150.82      5.67 o 
   1   8   0      158.32      156.49      5.74 o 
   2   8   0      382.93      361.55      8.76 o 
   3   8   0      184.11      169.06      6.43 o 
   4   8   0       55.03       58.43      4.65 o 
   5   8   0       64.36       75.63      5.27 o 
   6   8   0        2.66        1.50      3.05 o 
   1   9   0       29.57       31.58      3.42 o 
   2   9   0        0.84       -0.36      2.48 o 
   3   9   0       15.03       12.03      3.55 o 
   4   9   0        0.01       -1.96      2.87 o 
   5   9   0       20.15       12.78      3.64 o 
   0  10   0        0.00       -2.57      3.10 o 
   1  10   0        8.94        6.60      2.80 o 
   2  10   0       24.62       27.32      3.65 o 
   3  10   0        4.45        9.11      2.60 o 
   4  10   0        1.59        0.00      3.23 o 
   1  11   0        7.22        8.20      2.85 o 
   2  11   0       22.72       31.39      4.01 o 
   3  11   0        3.73        5.99      2.94 o 
  -7   0   1        5.42        5.74      2.64 o 
  -5   0   1        0.07       -0.52      1.69 o 
  -3   0   1      702.24      779.91      7.79 o 
  -1   0   1      175.27      327.54      7.93 o 
   1   0   1     1722.93     1647.82     34.21 o 
   3   0   1        2.42        1.53      1.12 o 
   5   0   1       24.81       22.79      2.57 o 
   7   0   1        2.91        6.95      2.60 o 
  -8   1   1       12.33       12.03      3.44 o 
  -7   1   1        1.09       -2.69      2.69 o 
  -6   1   1        7.32       11.25      2.30 o 
  -5   1   1       17.30       18.64      2.26 o 
  -4   1   1        0.55        2.41      1.32 o 
  -3   1   1      680.44      667.77      7.26 o 
  -2   1   1     7520.06     7335.77     98.92 o 
  -1   1   1     1399.58     1311.20     28.30 o 
   0   1   1     7556.40     6683.74    113.51 o 
   1   1   1     2015.77     1740.42     36.07 o 
   2   1   1       78.33       54.08      2.04 o 
   3   1   1      165.96      157.07      4.01 o 
   4   1   1       25.05       31.29      2.37 o 
   5   1   1        0.98        0.68      1.59 o 
   6   1   1       58.00       48.98      4.04 o 
   7   1   1        0.19        2.69      2.25 o 
   8   1   1        6.15        5.69      3.30 o 
  -8   2   1        1.73       -1.23      3.05 o 
  -7   2   1        1.92        1.82      2.57 o 
  -6   2   1        4.48        5.69      1.98 o 
  -5   2   1       43.42       42.77      3.03 o 
  -4   2   1      100.47       96.27      3.68 o 
  -3   2   1      837.22      819.11      8.35 o 
  -2   2   1       64.90       59.73      2.19 o 
  -1   2   1       12.30       13.43      0.96 o 
   0   2   1       26.89       26.44      3.46 o 
   1   2   1     3619.76     3302.72     58.75 o 
   2   2   1      465.82      452.80      5.47 o 
   3   2   1      545.21      525.49      6.82 o 
   4   2   1        0.50       -0.89      1.30 o 
   5   2   1        0.28        0.00      1.87 o 
   6   2   1       10.59       11.57      2.57 o 
   7   2   1       29.87       33.59      3.81 o 
   8   2   1        3.64       -1.25      3.10 o 
  -8   3   1        0.75        5.26      2.57 o 
  -7   3   1        0.10       -1.05      2.37 o 
  -6   3   1        6.56        7.83      2.39 o 
  -5   3   1        1.06       -1.71      2.00 o 
  -4   3   1        5.46        3.42      1.48 o 
  -3   3   1       32.90       34.66      2.17 o 
  -2   3   1      115.78      104.62      3.07 o 
  -1   3   1     1629.33     1721.90     10.33 o 
   0   3   1      147.42      132.62      3.40 o 
   1   3   1      580.38      575.31      5.91 o 
   2   3   1      194.65      188.84      3.82 o 
   3   3   1        1.37        0.84      1.25 o 
   4   3   1        4.57        4.85      1.69 o 
   5   3   1        4.39        1.91      1.98 o 
   6   3   1        3.29        4.49      2.07 o 
   7   3   1        0.23       -1.53      2.53 o 
  -7   4   1        9.02       12.07      2.96 o 
  -6   4   1        6.66       -1.46      2.60 o 
  -5   4   1      149.66      149.37      5.58 o 
  -4   4   1        5.92       10.25      1.73 o 
  -3   4   1      313.20      297.62      6.22 o 
  -2   4   1     1184.93     1236.83     10.58 o 
  -1   4   1       28.40       27.02      1.96 o 
   0   4   1     2626.21     2725.29    132.84 o 
   1   4   1      593.00      626.67      7.00 o 
   2   4   1       68.99       68.83      2.81 o 
   3   4   1      422.75      455.48      7.19 o 
   4   4   1       29.78       30.13      2.60 o 
   5   4   1       20.24       22.14      2.69 o 
   6   4   1       19.50       21.57      3.08 o 
   7   4   1        3.49        4.51      2.89 o 
  -7   5   1        2.61        5.08      2.91 o 
  -6   5   1        0.00       -2.14      2.50 o 
  -5   5   1        0.49       -0.50      2.12 o 
  -4   5   1        7.13        5.94      1.98 o 
  -3   5   1        5.37        4.90      1.73 o 
  -2   5   1      298.16      285.07      6.10 o 
  -1   5   1      314.84      391.36      6.11 o 
   0   5   1      321.68      380.25      7.88 o 
   1   5   1        2.58        1.91      1.25 o 
   2   5   1       31.33       35.84      2.51 o 
   3   5   1        8.20        9.73      1.82 o 
   4   5   1        3.10       -0.84      2.03 o 
   5   5   1        9.99        7.97      2.46 o 
   6   5   1        0.65       -0.61      2.44 o 
   7   5   1       13.87        9.50      3.58 o 
  -7   6   1        0.01        1.96      2.89 o 
  -6   6   1        8.97        9.68      2.94 o 
  -5   6   1       41.88       45.36      3.72 o 
  -4   6   1       44.20       47.26      3.31 o 
  -3   6   1       10.34       14.69      2.23 o 
  -2   6   1       94.79       97.64      3.91 o 
  -1   6   1        0.06        0.00      1.39 o 
   0   6   1       92.35       81.80      4.82 o 
   1   6   1       43.93       48.16      2.67 o 
   2   6   1      122.09      127.64      4.50 o 
   3   6   1      104.65      111.13      4.52 o 
   4   6   1       35.88       32.93      3.26 o 
   5   6   1        6.02        5.53      2.44 o 
   6   6   1        3.56       -1.94      2.91 o 
   7   6   1       11.86       16.35      3.74 o 
  -6   7   1        1.76       -2.28      2.85 o 
  -5   7   1       67.51       62.07      4.86 o 
  -4   7   1      108.90      105.23      5.25 o 
  -3   7   1       14.78       12.51      2.67 o 
  -2   7   1       19.87       11.71      2.39 o 
  -1   7   1        0.93       -1.16      1.84 o 
   0   7   1       11.04       14.06      2.02 o 
   1   7   1        1.92        2.60      1.64 o 
   2   7   1      235.40      221.38      6.44 o 
   3   7   1      163.94      144.43      5.65 o 
   4   7   1       27.21       28.19      3.21 o 
   5   7   1        3.77        5.26      2.73 o 
   6   7   1        6.94       10.93      3.33 o 
  -6   8   1        7.04        2.96      3.73 o 
  -5   8   1        0.00       -1.96      2.98 o 
  -4   8   1        0.45        0.20      2.64 o 
  -3   8   1        7.31       10.23      2.57 o 
  -2   8   1       21.72       27.89      2.80 o 
  -1   8   1        0.34        0.00      1.98 o 
   0   8   1       56.02       59.70      2.90 o 
   1   8   1        7.99       11.55      2.32 o 
   2   8   1        4.86        5.97      2.21 o 
   3   8   1        0.20       -2.53      2.53 o 
   4   8   1       28.06       27.50      3.76 o 
   5   8   1        1.63       -1.32      3.17 o 
   6   8   1        8.22        7.31      3.44 o 
  -5   9   1       19.84       20.84      3.51 o 
  -4   9   1       17.40       19.39      3.46 o 
  -3   9   1       45.96       42.24      4.06 o 
  -2   9   1      219.42      205.20      7.46 o 
  -1   9   1      185.80      158.45      6.08 o 
   0   9   1      268.57      266.58      7.85 o 
   1   9   1       47.61       41.28      3.88 o 
   2   9   1        7.70       10.16      2.48 o 
   3   9   1       39.16       42.03      3.71 o 
   4   9   1       18.23       15.99      3.35 o 
   5   9   1        1.29        6.35      3.19 o 
  -4  10   1        0.03        1.21      2.62 o 
  -3  10   1        4.23        7.08      2.57 o 
  -2  10   1        5.29        9.56      2.64 o 
  -1  10   1        0.02       -2.41      2.73 o 
   0  10   1        3.60        3.46      3.95 o 
   1  10   1        5.15        6.24      2.80 o 
   2  10   1        0.10        3.78      2.46 o 
   3  10   1        3.36        3.60      2.55 o 
   4  10   1        4.80        3.17      2.98 o 
  -3  11   1        0.82       -1.75      2.98 o 
  -2  11   1        1.18        2.12      2.91 o 
  -1  11   1        6.24        5.24      2.94 o 
   0  11   1        0.07        3.03      1.67 o 
   1  11   1        2.04        0.00      2.96 o 
   2  11   1        4.33        6.17      3.21 o 
   3  11   1        0.10       -1.50      2.89 o 
  -8   0   2        5.64       11.61      3.19 o 
  -6   0   2       44.22       45.80      3.72 o 
  -4   0   2     1034.06     1160.16     11.10 o 
  -2   0   2    73433.44    70866.14    460.80 o 
   0   0   2      644.30      679.21     12.32 o 
   2   0   2     1489.35     1530.24      9.95 o 
   4   0   2      693.47      800.33      9.58 o 
   6   0   2      126.74      144.35      5.96 o 
   8   0   2        0.23       -0.50      2.73 o 
  -8   1   2        4.36        4.76      2.87 o 
  -7   1   2        0.34       -1.00      2.48 o 
  -6   1   2       26.82       25.27      3.10 o 
  -5   1   2       47.18       39.74      3.15 o 
  -4   1   2        4.20        2.73      1.71 o 
  -3   1   2      175.35      192.85      4.34 o 
  -2   1   2      139.37      139.81      2.99 o 
  -1   1   2      335.16      372.22      3.69 o 
   0   1   2       27.83       29.37      2.89 o 
   1   1   2     1288.97     1265.89      7.48 o 
   2   1   2      301.61      254.00      4.01 o 
   3   1   2        0.08       -0.34      1.14 o 
   4   1   2      313.48      338.62      6.26 o 
   5   1   2       31.21       27.87      3.21 o 
   6   1   2        0.22       -1.39      2.28 o 
   7   1   2       16.45       18.13      3.33 o 
   8   1   2        0.05        2.28      2.87 o 
  -8   2   2        0.24        4.60      2.73 o 
  -7   2   2        3.88        2.41      2.80 o 
  -6   2   2        9.82        6.47      2.41 o 
  -5   2   2        2.58        3.89      1.73 o 
  -4   2   2       54.82       50.83      2.87 o 
  -3   2   2       68.88       73.47      2.83 o 
  -2   2   2      124.72      129.70      3.23 o 
  -1   2   2      137.70      150.12      2.74 o 
   0   2   2      182.41      155.59     12.96 o 
   1   2   2     1199.80     1121.26      7.80 o 
   2   2   2      264.68      266.62      4.39 o 
   3   2   2       65.75       70.39      2.90 o 
   4   2   2        5.86        4.71      1.64 o 
   5   2   2        0.26        3.76      1.91 o 
   6   2   2        4.77        9.59      2.30 o 
   7   2   2        9.70       11.39      3.23 o 
  -8   3   2        0.35        0.25      2.87 o 
  -7   3   2       26.28       28.39      3.71 o 
  -6   3   2       11.20       13.85      2.48 o 
  -5   3   2        9.69        9.77      2.03 o 
  -4   3   2       37.56       38.03      2.60 o 
  -3   3   2      191.84      185.53      4.73 o 
  -2   3   2       68.02       66.64      2.70 o 
  -1   3   2      453.73      548.31      5.80 o 
   0   3   2       22.02       20.06      1.61 o 
   1   3   2      710.29      748.80      7.00 o 
   2   3   2      182.47      157.97      3.95 o 
   3   3   2      217.11      216.82      5.16 o 
   4   3   2       65.88       68.22      3.51 o 
   5   3   2        5.39        7.88      1.96 o 
   6   3   2       29.78       32.81      3.30 o 
   7   3   2        2.09       -2.21      2.85 o 
  -7   4   2        3.01        1.75      2.89 o 
  -6   4   2        0.25       -2.14      2.14 o 
  -5   4   2        2.99        4.85      1.87 o 
  -4   4   2       57.98       52.69      3.24 o 
  -3   4   2      637.31      643.55      8.57 o 
  -2   4   2       12.14       12.71      1.73 o 
  -1   4   2      501.10      603.99      6.95 o 
   0   4   2      849.87      867.65     52.29 o 
   1   4   2       99.65       80.68      2.95 o 
   2   4   2       19.23       19.55      1.87 o 
   3   4   2       79.18       72.70      3.22 o 
   4   4   2       45.12       38.83      2.94 o 
   5   4   2        5.13        5.81      2.10 o 
   6   4   2        0.85        0.20      2.44 o 
   7   4   2        3.28        3.69      3.12 o 
  -7   5   2       24.01       28.27      3.71 o 
  -6   5   2       11.54       16.35      2.73 o 
  -5   5   2      128.56      120.43      5.35 o 
  -4   5   2        0.05       -0.98      1.82 o 
  -3   5   2      118.53      118.86      4.41 o 
  -2   5   2       22.99       20.99      1.89 o 
  -1   5   2      870.60      963.64      9.67 o 
   0   5   2      137.57      130.81      7.40 o 
   1   5   2      648.46      720.59      8.49 o 
   2   5   2       11.86       17.50      1.96 o 
   3   5   2      122.35      112.73      4.39 o 
   4   5   2        3.74        2.48      1.87 o 
   5   5   2       13.35       13.89      2.87 o 
   6   5   2        2.45        3.92      2.73 o 
   7   5   2        7.32       16.24      3.37 o 
  -7   6   2        0.09        1.23      2.91 o 
  -6   6   2        1.03       -2.50      2.66 o 
  -5   6   2        1.43        0.55      2.30 o 
  -4   6   2       32.89       31.63      3.10 o 
  -3   6   2      134.88      120.81      4.85 o 
  -2   6   2       71.83       69.61      3.45 o 
  -1   6   2      279.91      290.66      6.25 o 
   0   6   2      112.51      103.88      8.48 o 
   1   6   2       27.08       25.69      2.14 o 
   2   6   2       22.89       21.74      2.26 o 
   3   6   2       80.71       74.42      3.79 o 
   4   6   2       27.31       25.61      2.99 o 
   5   6   2        3.84       -0.57      2.60 o 
   6   6   2       11.37       18.72      3.28 o 
  -6   7   2        0.04        0.46      2.85 o 
  -5   7   2        4.49        5.90      2.73 o 
  -4   7   2       11.67       10.68      2.57 o 
  -3   7   2       78.49       76.42      4.45 o 
  -2   7   2       11.25       12.48      2.10 o 
  -1   7   2      342.44      347.42      7.50 o 
   0   7   2       19.14       17.29      2.18 o 
   1   7   2        8.78        6.35      1.96 o 
   2   7   2       14.04       13.14      2.46 o 
   3   7   2        1.81       -1.59      2.10 o 
   4   7   2        1.24        0.36      2.16 o 
   5   7   2       63.33       56.75      4.81 o 
   6   7   2        7.43        2.14      3.73 o 
  -6   8   2       23.37       22.14      4.40 o 
  -5   8   2       42.34       43.17      4.49 o 
  -4   8   2      162.55      167.61      6.83 o 
  -3   8   2       93.48      105.66      5.18 o 
  -2   8   2      118.32      106.66      4.98 o 
  -1   8   2      164.89      188.83      5.99 o 
   0   8   2      519.05      553.99     25.71 o 
   1   8   2      429.07      380.71      8.61 o 
   2   8   2       87.29       89.91      4.66 o 
   3   8   2      143.72      140.37      5.94 o 
   4   8   2        6.11        4.81      2.60 o 
   5   8   2       13.01        9.27      3.67 o 
  -5   9   2        5.97       11.71      3.05 o 
  -4   9   2        2.05        1.07      2.78 o 
  -3   9   2        8.91        5.31      3.48 o 
  -2   9   2        0.15        2.21      2.30 o 
  -1   9   2       34.17       34.50      3.69 o 
   0   9   2        0.55       -2.87      2.87 o 
   1   9   2       15.09       10.32      2.85 o 
   2   9   2        0.06        3.01      2.03 o 
   3   9   2       54.90       53.85      4.58 o 
   4   9   2        0.76        4.44      2.57 o 
   5   9   2        1.31        2.73      3.03 o 
  -4  10   2       15.64       12.25      3.46 o 
  -3  10   2       10.61       11.09      3.10 o 
  -2  10   2        0.03        1.25      2.55 o 
  -1  10   2        3.50        0.61      2.19 o 
   0  10   2       23.14       22.35      2.45 o 
   1  10   2       10.65        8.34      2.89 o 
   2  10   2        3.39        7.86      2.28 o 
   3  10   2        9.52       11.82      3.37 o 
   4  10   2        5.24        7.42      3.26 o 
  -3  11   2        1.97        6.97      2.91 o 
  -2  11   2        0.35       -1.18      3.03 o 
  -1  11   2        6.96        3.44      3.21 o 
   0  11   2       31.59       47.04      9.43 o 
   1  11   2        8.31        9.25      3.28 o 
   2  11   2        0.53        2.16      2.91 o 
  -7   0   3        0.41        3.73      2.37 o 
  -5   0   3      108.66      110.63      4.48 o 
  -3   0   3      308.70      385.65      7.62 o 
  -1   0   3      803.25      866.88      6.05 o 
   1   0   3       25.27       26.79      1.62 o 
   3   0   3       65.81       71.85      3.70 o 
   5   0   3        0.31        1.87      1.80 o 
   7   0   3        4.67        6.70      3.01 o 
  -8   1   3        1.09       -0.96      3.21 o 
  -7   1   3        3.71        0.98      2.64 o 
  -6   1   3        1.86       -2.32      2.32 o 
  -5   1   3      147.31      134.84      5.10 o 
  -4   1   3     2487.60     2235.29     16.98 o 
  -3   1   3      247.37      225.20      4.72 o 
  -2   1   3     1702.32     1816.84     10.82 o 
  -1   1   3     1012.70     1078.27      6.99 o 
   0   1   3      276.58      241.18      9.99 o 
   1   1   3     1065.19     1053.44      7.44 o 
   2   1   3       68.26       65.68      2.54 o 
   3   1   3        0.53       -0.36      1.32 o 
   4   1   3      197.92      180.21      5.18 o 
   5   1   3        8.06        7.86      2.28 o 
   6   1   3       16.15       18.63      2.85 o 
   7   1   3       19.27       23.21      3.67 o 
  -8   2   3        3.43        3.14      2.66 o 
  -7   2   3        2.26       -0.61      2.39 o 
  -6   2   3        8.51        9.16      2.35 o 
  -5   2   3       60.68       56.09      3.51 o 
  -4   2   3       46.54       49.01      2.99 o 
  -3   2   3       28.58       27.20      1.92 o 
  -2   2   3        0.01       -0.64      0.82 o 
  -1   2   3     2890.82     2866.29     56.42 o 
   0   2   3      511.83      503.68     50.16 o 
   1   2   3     2164.90     2146.37     11.74 o 
   2   2   3       47.76       40.17      2.19 o 
   3   2   3       31.18       32.83      2.30 o 
   4   2   3       48.76       55.65      3.03 o 
   5   2   3      166.25      174.71      5.97 o 
   6   2   3        6.54        5.88      2.48 o 
   7   2   3        0.01        2.87      2.71 o 
  -8   3   3        1.80        3.48      2.94 o 
  -7   3   3        0.33        1.46      2.62 o 
  -6   3   3        0.60        1.05      2.03 o 
  -5   3   3        0.13        3.12      1.69 o 
  -4   3   3       28.98       26.21      2.37 o 
  -3   3   3      468.34      469.34      7.02 o 
  -2   3   3       80.79       75.18      2.81 o 
  -1   3   3      683.65      802.84      7.32 o 
   0   3   3      610.51      639.44     59.70 o 
   1   3   3        0.30        0.34      0.93 o 
   2   3   3        0.34        0.82      1.14 o 
   3   3   3       34.04       29.71      2.53 o 
   4   3   3       17.26       17.18      2.26 o 
   5   3   3        7.51        8.02      2.46 o 
   6   3   3        2.78        5.69      2.28 o 
   7   3   3        9.89       10.02      3.33 o 
  -7   4   3       40.89       37.03      4.38 o 
  -6   4   3        0.32        0.18      2.12 o 
  -5   4   3       84.27       70.81      4.20 o 
  -4   4   3      155.08      143.44      5.12 o 
  -3   4   3       77.76       75.87      3.54 o 
  -2   4   3     1285.00     1319.45     11.32 o 
  -1   4   3      377.02      462.21      6.14 o 
   0   4   3      225.27      226.32     25.71 o 
   1   4   3      725.27      779.63      8.19 o 
   2   4   3       72.40       64.73      2.90 o 
   3   4   3       60.78       60.83      3.29 o 
   4   4   3      111.54      102.61      4.41 o 
   5   4   3       14.03       11.84      2.78 o 
   6   4   3        4.49        1.21      2.98 o 
   7   4   3       32.28       36.71      4.37 o 
  -7   5   3        0.15       -0.23      2.80 o 
  -6   5   3        3.03        1.16      2.66 o 
  -5   5   3        0.40        1.16      1.87 o 
  -4   5   3       92.88       82.46      4.09 o 
  -3   5   3      145.70      154.02      5.10 o 
  -2   5   3       55.97       67.99      3.15 o 
  -1   5   3        0.02        0.84      1.18 o 
   0   5   3       80.03      107.28     11.55 o 
   1   5   3        6.81        5.33      1.43 o 
   2   5   3       48.54       48.26      2.78 o 
   3   5   3       15.41       16.74      2.07 o 
   4   5   3        0.71       -1.21      1.73 o 
   5   5   3       61.88       62.25      4.38 o 
   6   5   3       11.21       13.12      2.89 o 
   7   5   3        1.81        7.95      3.01 o 
  -7   6   3       12.70        9.75      3.51 o 
  -6   6   3        6.55        4.83      2.76 o 
  -5   6   3        0.91       -0.55      2.30 o 
  -4   6   3       35.73       38.11      3.12 o 
  -3   6   3        0.53        0.27      1.69 o 
  -2   6   3       36.85       36.25      2.69 o 
  -1   6   3       65.97       71.63      3.38 o 
   0   6   3      128.64      139.26      8.93 o 
   1   6   3      157.18      149.10      4.58 o 
   2   6   3      136.00      128.31      4.53 o 
   3   6   3       63.53       61.38      3.72 o 
   4   6   3       21.34       19.21      2.67 o 
   5   6   3       34.68       34.96      3.55 o 
   6   6   3        3.18        1.80      3.19 o 
  -6   7   3       35.36       31.97      4.40 o 
  -5   7   3       11.63        9.68      3.07 o 
  -4   7   3        1.54        0.52      2.05 o 
  -3   7   3        3.66        6.81      2.30 o 
  -2   7   3        3.42        4.37      2.10 o 
  -1   7   3        5.59        7.33      1.98 o 
   0   7   3      236.66      240.45     21.93 o 
   1   7   3      244.90      227.00      6.24 o 
   2   7   3      122.96      108.56      4.82 o 
   3   7   3        9.71       13.07      2.44 o 
   4   7   3       17.31       16.08      3.19 o 
   5   7   3        0.62       -2.53      2.85 o 
   6   7   3       48.83       54.45      4.88 o 
  -6   8   3        0.01        3.21      3.03 o 
  -5   8   3        2.92        0.87      3.01 o 
  -4   8   3        1.67        3.30      2.76 o 
  -3   8   3        1.75        5.97      2.25 o 
  -2   8   3       36.91       36.88      3.60 o 
  -1   8   3        2.58        7.58      2.25 o 
   0   8   3       11.61       10.12      1.79 o 
   1   8   3        0.81       -0.64      2.28 o 
   2   8   3       82.53       75.64      4.38 o 
   3   8   3        0.75       -1.48      2.50 o 
   4   8   3       44.40       48.39      4.33 o 
   5   8   3        5.86        0.00      3.21 o 
  -5   9   3       22.80       24.95      3.74 o 
  -4   9   3       95.36      100.57      6.00 o 
  -3   9   3      115.34      102.36      5.96 o 
  -2   9   3      179.52      183.35      6.88 o 
  -1   9   3       16.57       21.60      3.21 o 
   0   9   3        2.12        0.64      1.62 o 
   1   9   3       45.34       37.38      3.44 o 
   2   9   3       38.23       28.33      3.51 o 
   3   9   3        8.43       10.13      2.96 o 
   4   9   3       16.08       18.20      3.49 o 
   5   9   3        6.84        9.36      2.92 o 
  -4  10   3        3.38       -3.12      3.12 o 
  -3  10   3        0.14        1.80      2.76 o 
  -2  10   3        0.96       -1.05      2.60 o 
  -1  10   3        3.91        6.13      2.51 o 
   0  10   3        1.36        2.84      1.70 o 
   1  10   3       10.16        6.42      2.69 o 
   2  10   3       16.67       13.87      3.42 o 
   3  10   3        0.33        0.46      2.80 o 
   4  10   3        4.59        3.78      3.30 o 
  -3  11   3        2.26        4.51      2.76 o 
  -2  11   3        0.56       -0.48      2.60 o 
  -1  11   3        2.47        7.17      2.85 o 
   0  11   3        3.15        4.00      2.01 o 
   1  11   3        0.48        0.48      2.64 o 
   2  11   3        0.49        0.73      2.85 o 
  -8   0   4        2.38       -0.71      2.98 o 
  -6   0   4      429.74      419.56      9.55 o 
  -4   0   4    10432.89    10552.99    171.34 o 
  -2   0   4       41.74       42.27      2.03 o 
   0   0   4     1497.81     1594.59     53.72 o 
   2   0   4     3611.00     3429.65     77.96 o 
   4   0   4      281.62      319.23      7.03 o 
   6   0   4       11.94       15.90      2.98 o 
  -8   1   4        4.06        6.19      3.10 o 
  -7   1   4        2.65        3.19      2.82 o 
  -6   1   4       10.70        9.66      2.92 o 
  -5   1   4       21.99       27.73      2.96 o 
  -4   1   4       69.56       60.38      3.33 o 
  -3   1   4       39.14       46.60      2.53 o 
  -2   1   4       11.22        7.22      1.03 o 
  -1   1   4      752.13      779.75      6.46 o 
   0   1   4      423.64      405.30     32.23 o 
   1   1   4       27.48       28.28      1.57 o 
   2   1   4     1655.49     1755.12     11.95 o 
   3   1   4       79.19       76.87      3.27 o 
   4   1   4        1.56        1.73      1.80 o 
   5   1   4       67.20       69.39      4.06 o 
   6   1   4        0.18        4.10      1.80 o 
   7   1   4        5.24        7.86      3.28 o 
  -8   2   4        0.65        1.21      2.85 o 
  -7   2   4        0.99       -2.98      2.98 o 
  -6   2   4        0.45        2.85      1.82 o 
  -5   2   4       11.06       14.67      2.30 o 
  -4   2   4       48.55       43.04      2.97 o 
  -3   2   4      115.58      117.09      3.68 o 
  -2   2   4       15.60       16.18      1.71 o 
  -1   2   4      849.11      927.61      7.53 o 
   0   2   4      159.41      163.84     18.72 o 
   1   2   4      234.38      206.92      3.74 o 
   2   2   4        7.94        9.75      1.69 o 
   3   2   4        0.12        1.12      1.34 o 
   4   2   4       15.10       18.75      2.14 o 
   5   2   4       44.86       38.46      3.56 o 
   6   2   4        7.55        9.91      2.57 o 
   7   2   4       11.02       13.23      3.64 o 
  -8   3   4        1.73       -1.50      3.17 o 
  -7   3   4        2.78        2.10      2.85 o 
  -6   3   4       12.41       11.89      2.57 o 
  -5   3   4       31.42       24.55      2.85 o 
  -4   3   4       41.70       40.34      2.83 o 
  -3   3   4       91.47       90.92      3.50 o 
  -2   3   4      106.66       97.94      3.23 o 
  -1   3   4     1167.83     1362.91     10.06 o 
   0   3   4      158.63      175.60     23.03 o 
   1   3   4      208.24      207.44      4.16 o 
   2   3   4      399.86      414.81      6.22 o 
   3   3   4       31.41       28.02      2.23 o 
   4   3   4       63.61       72.73      3.63 o 
   5   3   4       21.70       26.22      3.14 o 
   6   3   4        6.34        3.73      2.82 o 
   7   3   4       20.81       29.11      3.96 o 
  -7   4   4        0.00        3.94      2.32 o 
  -6   4   4        7.29        3.14      2.66 o 
  -5   4   4      169.73      150.63      5.99 o 
  -4   4   4        0.66        1.16      2.82 o 
  -3   4   4       36.81       36.48      2.67 o 
  -2   4   4      266.46      252.47      5.43 o 
  -1   4   4       70.46       72.54      2.74 o 
   0   4   4       52.23       59.53     10.84 o 
   1   4   4      108.05      103.30      3.45 o 
   2   4   4      104.75      100.34      3.75 o 
   3   4   4       21.61       21.35      2.21 o 
   4   4   4       24.53       29.05      2.89 o 
   5   4   4        8.58        7.81      2.57 o 
   6   4   4        2.83        1.23      2.73 o 
   7   4   4        2.70        3.42      3.23 o 
  -7   5   4       28.58       26.29      3.99 o 
  -6   5   4        1.99        1.18      2.64 o 
  -5   5   4        6.15        3.17      2.46 o 
  -4   5   4       25.79       24.75      2.55 o 
  -3   5   4      372.65      370.56      7.62 o 
  -2   5   4       87.90       85.62      3.59 o 
  -1   5   4      488.43      616.18      8.09 o 
   0   5   4        5.33       11.58      1.22 o 
   1   5   4      191.82      198.55      5.11 o 
   2   5   4        3.93        6.42      1.59 o 
   3   5   4       85.84       73.57      3.86 o 
   4   5   4        4.86        5.06      2.16 o 
   5   5   4       29.18       32.15      3.60 o 
   6   5   4        2.70        1.09      3.07 o 
  -7   6   4        1.52       -1.96      3.32 o 
  -6   6   4       12.56       14.35      2.98 o 
  -5   6   4       18.09       19.30      2.94 o 
  -4   6   4       28.89       28.60      3.12 o 
  -3   6   4       55.07       51.31      3.26 o 
  -2   6   4       97.30      104.92      4.32 o 
  -1   6   4       35.12       34.88      2.69 o 
   0   6   4       90.11       84.62     10.03 o 
   1   6   4      252.52      230.63      5.92 o 
   2   6   4       41.90       36.00      2.92 o 
   3   6   4       28.24       29.87      3.12 o 
   4   6   4       63.58       64.88      4.15 o 
   5   6   4       41.18       49.98      4.26 o 
   6   6   4       82.53       89.50      5.98 o 
  -6   7   4        2.01        0.23      3.21 o 
  -5   7   4       10.75       13.96      2.87 o 
  -4   7   4       11.82       14.24      2.71 o 
  -3   7   4      150.87      156.92      5.87 o 
  -2   7   4        2.45       -0.57      2.14 o 
  -1   7   4        1.05        2.62      1.69 o 
   0   7   4       25.87       30.29      1.98 o 
   1   7   4        4.94        7.49      1.91 o 
   2   7   4        3.75        1.07      2.05 o 
   3   7   4      209.43      194.86      6.64 o 
   4   7   4       27.09       26.93      3.55 o 
   5   7   4       50.29       44.24      4.58 o 
   6   7   4        3.69        2.98      3.58 o 
  -6   8   4       48.55       54.75      5.42 o 
  -5   8   4       47.29       50.49      4.38 o 
  -4   8   4       65.39       64.60      4.67 o 
  -3   8   4       78.25       90.84      4.84 o 
  -2   8   4      354.24      362.27      9.07 o 
  -1   8   4      525.65      537.97     10.31 o 
   0   8   4       75.82       77.10      7.96 o 
   1   8   4      184.20      172.66      6.11 o 
   2   8   4       10.66        7.11      2.48 o 
   3   8   4       62.50       67.72      4.63 o 
   4   8   4        3.57        4.65      2.71 o 
   5   8   4        3.23        6.65      3.05 o 
  -5   9   4        1.52       -2.41      3.46 o 
  -4   9   4        0.05        1.32      2.94 o 
  -3   9   4       13.49       17.29      3.39 o 
  -2   9   4        3.80        4.35      2.35 o 
  -1   9   4        5.77        6.01      2.55 o 
   0   9   4        0.10       -0.45      4.44 o 
   1   9   4       67.26       62.05      4.22 o 
   2   9   4        2.70        5.31      2.53 o 
   3   9   4        8.27        2.12      3.10 o 
   4   9   4        0.25       -0.93      2.76 o 
  -4  10   4        0.52       -2.91      2.98 o 
  -3  10   4        0.92        4.53      2.62 o 
  -2  10   4       14.08        6.22      3.44 o 
  -1  10   4        6.92        9.34      2.53 o 
   0  10   4        6.52        5.16      1.91 o 
   1  10   4       27.65       26.45      4.08 o 
   2  10   4        7.66        5.10      2.96 o 
   3  10   4        0.16        0.00      2.78 o 
  -3  11   4        1.45       -3.17      3.17 o 
  -2  11   4       21.10       22.73      4.05 o 
  -1  11   4       11.30       20.70      3.35 o 
   0  11   4        1.13        1.51      1.99 o 
   1  11   4        1.00        5.26      2.91 o 
   2  11   4        2.14       -0.50      2.78 o 
  -7   0   5       12.46       10.57      3.30 o 
  -5   0   5       85.30      161.82     11.12 o 
  -3   0   5       66.46       60.56      2.67 o 
  -1   0   5       33.51       36.44      1.80 o 
   1   0   5       51.88       46.99      2.15 o 
   3   0   5        0.14        0.73      1.46 o 
   5   0   5        3.21        6.85      3.42 o 
   7   0   5        0.01        6.01      2.80 o 
  -8   1   5        4.29        3.85      3.03 o 
  -7   1   5       25.65       26.13      3.76 o 
  -6   1   5      624.32      539.00     11.00 o 
  -5   1   5       31.77       30.91      3.15 o 
  -4   1   5      215.72      218.86      5.78 o 
  -3   1   5      114.53      124.00      3.77 o 
  -2   1   5       53.51       59.07      2.35 o 
  -1   1   5      991.25     1169.73      8.63 o 
   0   1   5       14.56       10.16      0.81 o 
   1   1   5        6.32       10.52      1.64 o 
   2   1   5      327.77      361.21      5.66 o 
   3   1   5       70.19       64.01      3.24 o 
   4   1   5       36.13       32.92      2.83 o 
   5   1   5       84.66       90.96      4.75 o 
   6   1   5        0.33       -2.69      2.69 o 
   7   1   5        0.20       -2.89      2.89 o 
  -8   2   5        0.02        0.73      3.07 o 
  -7   2   5        0.96       -0.82      2.62 o 
  -6   2   5       18.08       13.81      2.92 o 
  -5   2   5        7.46        8.15      2.19 o 
  -4   2   5        0.11       -0.11      1.46 o 
  -3   2   5      486.31      500.01      7.35 o 
  -2   2   5      108.73      127.29      3.52 o 
  -1   2   5     1651.92     1876.73     11.67 o 
   0   2   5      103.99      108.04     12.43 o 
   1   2   5      279.75      278.74      4.78 o 
   2   2   5      144.48      150.75      4.19 o 
   3   2   5      577.17      587.65      8.26 o 
   4   2   5        8.17        6.65      2.00 o 
   5   2   5        2.25        5.76      2.21 o 
   6   2   5        9.57       12.71      2.98 o 
   7   2   5        7.98        7.11      3.33 o 
  -8   3   5        0.55        4.26      3.05 o 
  -7   3   5        0.66        2.12      2.73 o 
  -6   3   5        2.78       -1.41      2.55 o 
  -5   3   5       43.96       40.49      3.42 o 
  -4   3   5       16.47       13.69      2.30 o 
  -3   3   5      141.88      147.12      4.46 o 
  -2   3   5      270.52      298.02      5.27 o 
  -1   3   5       24.72       22.43      1.85 o 
   0   3   5        7.66       11.39      3.17 o 
   1   3   5       32.30       35.34      2.05 o 
   2   3   5       78.90       77.51      3.22 o 
   3   3   5       86.09       90.01      3.77 o 
   4   3   5       21.84       19.00      2.60 o 
   5   3   5       39.66       43.15      3.40 o 
   6   3   5       19.40       22.58      3.19 o 
   7   3   5        0.69        1.46      3.37 o 
  -7   4   5       16.18        9.93      3.39 o 
  -6   4   5        9.10       14.39      2.55 o 
  -5   4   5       31.90       29.01      3.21 o 
  -4   4   5      208.85      181.23      5.77 o 
  -3   4   5      136.47      152.02      4.80 o 
  -2   4   5      172.53      192.97      4.93 o 
  -1   4   5      517.88      659.22      7.92 o 
   0   4   5       34.85       27.33      3.31 o 
   1   4   5      153.41      149.69      4.21 o 
   2   4   5      312.24      282.05      6.17 o 
   3   4   5       27.10       21.95      2.39 o 
   4   4   5        4.38        3.05      2.03 o 
   5   4   5       83.74       94.11      4.79 o 
   6   4   5       18.85       19.96      3.55 o 
   7   4   5       15.11       20.93      3.85 o 
  -7   5   5        0.31       -0.23      2.78 o 
  -6   5   5       17.68       15.72      3.28 o 
  -5   5   5       50.17       41.04      4.29 o 
  -4   5   5        4.53        8.18      2.03 o 
  -3   5   5        0.04       -1.66      1.78 o 
  -2   5   5       42.68       51.51      2.87 o 
  -1   5   5        2.96        0.11      1.62 o 
   0   5   5       97.46      104.15     14.86 o 
   1   5   5        1.11        0.34      1.32 o 
   2   5   5        1.11       -0.14      1.62 o 
   3   5   5      190.87      172.39      5.72 o 
   4   5   5       26.12       26.00      2.94 o 
   5   5   5        3.31        1.16      2.80 o 
   6   5   5       33.22       38.26      4.72 o 
  -7   6   5        0.00       -0.75      2.98 o 
  -6   6   5        5.29        4.92      3.01 o 
  -5   6   5        0.86       -0.75      2.37 o 
  -4   6   5       11.57       15.51      2.57 o 
  -3   6   5       39.96       42.29      3.37 o 
  -2   6   5       66.57       70.64      3.63 o 
  -1   6   5       92.83      102.21      4.18 o 
   0   6   5      285.26      283.85     22.24 o 
   1   6   5      185.38      165.79      5.17 o 
   2   6   5       57.27       57.86      3.38 o 
   3   6   5       58.61       49.21      3.63 o 
   4   6   5        8.98       10.48      2.98 o 
   5   6   5       29.28       30.42      3.96 o 
   6   6   5       30.50       31.06      4.31 o 
  -6   7   5        1.45        0.00      2.64 o 
  -5   7   5        7.06        2.23      2.89 o 
  -4   7   5       22.45       22.26      3.17 o 
  -3   7   5       20.10       24.74      2.76 o 
  -2   7   5       90.72       98.45      4.52 o 
  -1   7   5      189.10      206.98      6.20 o 
   0   7   5      186.34      188.91     21.30 o 
   1   7   5       16.08       19.23      2.71 o 
   2   7   5       11.86       12.41      2.62 o 
   3   7   5        1.87        2.64      2.14 o 
   4   7   5      155.90      150.48      6.60 o 
   5   7   5        1.11        1.34      2.87 o 
  -6   8   5        0.00       -1.50      3.19 o 
  -5   8   5        1.67        5.12      2.71 o 
  -4   8   5        6.84        6.58      3.19 o 
  -3   8   5        0.10       -2.37      2.44 o 
  -2   8   5        5.56        9.36      2.57 o 
  -1   8   5        0.53       -2.55      2.55 o 
   0   8   5      147.55      151.28      9.12 o 
   1   8   5        0.00       -0.68      1.96 o 
   2   8   5      122.09      116.30      5.48 o 
   3   8   5        6.91       12.37      2.53 o 
   4   8   5        5.41        5.01      2.87 o 
   5   8   5        2.30        3.67      2.50 o 
  -5   9   5       44.70       41.59      4.85 o 
  -4   9   5       77.12       73.42      5.31 o 
  -3   9   5        0.28       -2.46      2.66 o 
  -2   9   5        3.81        2.12      2.60 o 
  -1   9   5       29.62       26.23      3.26 o 
   0   9   5       48.61       44.48      4.56 o 
   1   9   5       22.85       19.39      3.08 o 
   2   9   5       14.25       12.37      2.69 o 
   3   9   5       13.78       12.91      2.87 o 
   4   9   5        2.90        7.70      3.44 o 
  -4  10   5        0.03        2.46      3.12 o 
  -3  10   5        2.53        4.83      2.96 o 
  -2  10   5        1.23        2.85      2.64 o 
  -1  10   5       10.90        7.65      2.76 o 
   0  10   5       31.53       35.89      6.68 o 
   1  10   5        3.20        4.12      2.73 o 
   2  10   5        7.49        7.97      3.14 o 
   3  10   5        0.34        3.64      2.89 o 
  -2  11   5        0.24        0.50      2.98 o 
  -1  11   5        3.16        9.61      3.21 o 
   0  11   5        0.28        1.37      4.79 o 
   1  11   5        6.09        5.15      3.10 o 
  -8   0   6      128.48      132.88      7.03 o 
  -6   0   6     1402.77     1321.22     17.91 o 
  -4   0   6       49.03       42.38      2.96 o 
  -2   0   6      429.55      444.73      5.99 o 
   0   0   6     4821.32     4820.75    297.38 o 
   2   0   6      447.75      491.00      6.95 o 
   4   0   6       85.22       87.83      4.29 o 
   6   0   6        0.79        1.21      2.98 o 
  -8   1   6        5.10        6.56      3.73 o 
  -7   1   6        2.11        2.87      3.14 o 
  -6   1   6       11.81       18.06      2.87 o 
  -5   1   6        3.36        4.92      2.28 o 
  -4   1   6        0.25       -1.62      1.62 o 
  -3   1   6      102.61       83.81      3.41 o 
  -2   1   6      208.48      208.90      4.50 o 
  -1   1   6       79.15       89.25      2.90 o 
   0   1   6     2607.80     2699.45    115.10 o 
   1   1   6      153.65      137.71      3.83 o 
   2   1   6        0.97        1.05      1.32 o 
   3   1   6      188.91      184.93      5.32 o 
   4   1   6        2.07        3.94      1.94 o 
   5   1   6       19.11       19.20      3.14 o 
   6   1   6       12.07       13.05      3.44 o 
   7   1   6       18.80       33.69      4.21 o 
  -8   2   6        2.05        2.23      3.17 o 
  -7   2   6        1.74        2.50      2.85 o 
  -6   2   6       24.38       11.51      3.05 o 
  -5   2   6       27.83       27.28      2.71 o 
  -4   2   6        0.33        2.64      1.43 o 
  -3   2   6       92.14       86.80      3.50 o 
  -2   2   6        5.58        5.92      1.25 o 
  -1   2   6      119.04      126.39      3.59 o 
   0   2   6        5.24        3.46      1.05 o 
   1   2   6        0.32        2.53      1.00 o 
   2   2   6       60.41       60.93      3.01 o 
   3   2   6      152.56      156.77      4.96 o 
   4   2   6       16.52       22.74      2.55 o 
   5   2   6       28.97       32.74      3.35 o 
   6   2   6       70.08       82.80      5.40 o 
   7   2   6        4.92       11.32      3.60 o 
  -8   3   6        3.13       -1.28      3.23 o 
  -7   3   6        3.89        1.94      2.91 o 
  -6   3   6        7.35        5.44      2.73 o 
  -5   3   6       15.61       11.41      2.51 o 
  -4   3   6       49.42       47.43      3.17 o 
  -3   3   6      504.07      526.12      8.13 o 
  -2   3   6       19.62       18.46      1.96 o 
  -1   3   6       59.97       71.22      2.97 o 
   0   3   6      743.09      835.08    107.29 o 
   1   3   6       58.52       51.83      2.62 o 
   2   3   6       48.09       57.96      2.97 o 
   3   3   6      138.49      147.78      4.82 o 
   4   3   6       37.11       39.82      3.33 o 
   5   3   6       53.61       55.22      4.35 o 
   6   3   6        5.11        4.71      3.44 o 
   7   3   6       11.28       25.01      3.89 o 
  -7   4   6       32.79       28.03      4.06 o 
  -6   4   6        0.32        0.18      2.48 o 
  -5   4   6        0.74        0.82      2.23 o 
  -4   4   6       24.71       27.07      2.71 o 
  -3   4   6       15.05       15.49      2.21 o 
  -2   4   6       73.04       75.47      3.47 o 
  -1   4   6       56.54       65.31      3.01 o 
   0   4   6       69.40       86.55      7.56 o 
   1   4   6       31.71       20.70      2.05 o 
   2   4   6      134.55      117.40      4.39 o 
   3   4   6       20.11       23.03      2.42 o 
   4   4   6       11.08       11.32      2.32 o 
   5   4   6       12.65       13.89      2.87 o 
   6   4   6       74.00       83.54      5.70 o 
  -7   5   6        0.00        4.49      2.71 o 
  -6   5   6       12.03       12.16      2.62 o 
  -5   5   6       92.22       78.14      4.95 o 
  -4   5   6       21.66       15.86      2.73 o 
  -3   5   6      205.98      209.92      5.98 o 
  -2   5   6       11.75       12.85      2.07 o 
  -1   5   6      173.27      201.06      5.31 o 
   0   5   6        2.17        4.66      1.02 o 
   1   5   6      179.93      158.88      4.85 o 
   2   5   6       11.25       11.02      2.03 o 
   3   5   6       63.18       63.77      3.74 o 
   4   5   6        7.01        6.45      2.51 o 
   5   5   6       74.02       66.89      4.99 o 
   6   5   6       12.77       11.78      3.67 o 
  -7   6   6        0.78        1.25      2.80 o 
  -6   6   6        8.82       13.26      3.07 o 
  -5   6   6        4.67        8.52      2.39 o 
  -4   6   6       38.83       37.31      3.56 o 
  -3   6   6       12.95       11.62      2.71 o 
  -2   6   6       74.76       75.69      3.90 o 
  -1   6   6      184.38      199.13      5.70 o 
   0   6   6       28.14       29.58      6.24 o 
   1   6   6      105.39       92.45      4.27 o 
   2   6   6      201.10      179.96      5.86 o 
   3   6   6      101.70      101.20      5.04 o 
   4   6   6      193.79      182.14      6.95 o 
   5   6   6        3.66        7.38      2.85 o 
   6   6   6        2.13       -3.78      3.78 o 
  -6   7   6        3.89        3.99      2.80 o 
  -5   7   6       31.79       34.95      3.67 o 
  -4   7   6        0.16        3.69      2.19 o 
  -3   7   6        0.06       -1.34      2.41 o 
  -2   7   6       19.33       18.48      2.80 o 
  -1   7   6       43.34       47.08      3.33 o 
   0   7   6       11.75       10.59      3.29 o 
   1   7   6      349.29      302.84      7.81 o 
   2   7   6       52.82       48.47      3.58 o 
   3   7   6       76.95       67.13      4.52 o 
   4   7   6        7.02        4.12      2.87 o 
   5   7   6        3.80        2.35      2.96 o 
  -6   8   6       27.11       28.43      4.28 o 
  -5   8   6       16.28       11.55      3.83 o 
  -4   8   6      141.69      134.64      6.49 o 
  -3   8   6      333.52      355.24      9.64 o 
  -2   8   6       31.74       24.50      3.51 o 
  -1   8   6      106.01      124.94      5.75 o 
   0   8   6       10.22       10.20      4.43 o 
   1   8   6      162.00      145.81      6.03 o 
   2   8   6        5.05        0.57      2.57 o 
   3   8   6        6.20        6.33      2.85 o 
   4   8   6       14.52       15.40      3.05 o 
   5   8   6        1.89        1.00      2.89 o 
  -5   9   6        2.35       -0.50      3.37 o 
  -4   9   6        3.11        0.46      3.17 o 
  -3   9   6        1.57        1.89      2.76 o 
  -2   9   6        0.00        1.18      2.66 o 
  -1   9   6       33.36       32.50      3.67 o 
   0   9   6        3.42        3.48      1.89 o 
   1   9   6       13.92       11.55      2.76 o 
   2   9   6        0.07        2.30      2.12 o 
   3   9   6        4.05        3.62      2.60 o 
   4   9   6        8.23        7.45      3.39 o 
  -4  10   6        6.79       12.07      2.55 o 
  -3  10   6        0.98        3.05      2.60 o 
  -2  10   6        6.44        6.26      3.23 o 
  -1  10   6       30.71       45.91      4.15 o 
   0  10   6        6.00        7.63      1.92 o 
   1  10   6        4.99       17.03      2.85 o 
   2  10   6        9.68       10.11      3.37 o 
   3  10   6       15.13       15.58      3.80 o 
  -2  11   6        2.35        9.81      2.71 o 
  -1  11   6        0.49        9.59      2.73 o 
   0  11   6        2.48        3.73      2.01 o 
   1  11   6        0.55       -0.50      2.87 o 
  -7   0   7       14.68       18.47      7.33 o 
  -5   0   7        2.20       -2.03      2.03 o 
  -3   0   7        6.71        5.76      1.48 o 
  -1   0   7        2.60        6.49      1.34 o 
   1   0   7        4.02        2.03      1.16 o 
   3   0   7        0.56        1.37      1.59 o 
   5   0   7        3.18        4.65      2.76 o 
   7   0   7       12.71       16.60      3.94 o 
  -8   1   7      139.69      116.51      6.92 o 
  -7   1   7        5.34        0.20      3.51 o 
  -6   1   7       33.68       25.27      3.49 o 
  -5   1   7       25.02       22.58      3.05 o 
  -4   1   7       13.84       14.78      2.26 o 
  -3   1   7      212.37      218.90      5.28 o 
  -2   1   7       26.18       22.04      2.03 o 
  -1   1   7       59.26       59.27      2.72 o 
   0   1   7      244.92      334.07     36.05 o 
   1   1   7      127.17      127.98      3.94 o 
   2   1   7       44.73       48.17      2.69 o 
   3   1   7      307.44      303.87      6.89 o 
   4   1   7        0.95        2.41      1.75 o 
   5   1   7        4.37        1.25      2.94 o 
   6   1   7        0.10        5.35      2.53 o 
   7   1   7       17.83       27.31      4.56 o 
  -8   2   7        4.68        9.02      3.14 o 
  -7   2   7        0.62        7.45      2.37 o 
  -6   2   7        0.06       -0.73      2.39 o 
  -5   2   7       35.34       36.85      3.28 o 
  -4   2   7       14.68       13.08      2.30 o 
  -3   2   7      319.92      323.66      6.70 o 
  -2   2   7       35.16       36.16      2.37 o 
  -1   2   7      373.44      451.56      6.50 o 
   0   2   7      201.76      225.60     28.61 o 
   1   2   7      842.23      800.43      9.00 o 
   2   2   7        7.98        6.72      1.80 o 
   3   2   7       20.60       19.16      2.19 o 
   4   2   7       27.35       26.68      2.89 o 
   5   2   7       19.26       15.10      3.30 o 
   6   2   7       38.34       46.51      4.58 o 
  -7   3   7        1.97        2.41      2.57 o 
  -6   3   7        2.21        3.53      2.25 o 
  -5   3   7       21.03       22.44      3.08 o 
  -4   3   7       55.13       51.91      3.54 o 
  -3   3   7       32.89       30.66      2.69 o 
  -2   3   7        2.99        0.93      1.64 o 
  -1   3   7        5.05        8.43      1.41 o 
   0   3   7      106.44      115.30     11.71 o 
   1   3   7      277.87      255.27      5.73 o 
   2   3   7       73.52       63.84      3.29 o 
   3   3   7       98.05      101.29      4.50 o 
   4   3   7       39.45       37.79      3.33 o 
   5   3   7        0.47       -2.48      2.69 o 
   6   3   7       67.55       85.07      5.43 o 
  -7   4   7        7.58        3.89      3.26 o 
  -6   4   7       19.80        9.00      3.14 o 
  -5   4   7       55.93       56.57      3.88 o 
  -4   4   7       56.10       60.07      3.74 o 
  -3   4   7      214.74      234.22      6.35 o 
  -2   4   7        0.02        0.57      1.37 o 
  -1   4   7      134.79      160.89      4.76 o 
   0   4   7      298.21      316.89     49.56 o 
   1   4   7       15.27       17.11      1.94 o 
   2   4   7        0.42       -0.39      1.57 o 
   3   4   7      142.17      135.89      5.14 o 
   4   4   7       40.24       35.24      3.62 o 
   5   4   7       29.30       29.69      3.76 o 
   6   4   7       23.50       25.52      4.44 o 
  -7   5   7       11.91       13.21      3.53 o 
  -6   5   7        1.45        2.91      2.76 o 
  -5   5   7        0.68        1.62      2.60 o 
  -4   5   7       12.74       11.48      2.73 o 
  -3   5   7       12.40       12.87      2.26 o 
  -2   5   7       25.43       26.34      2.62 o 
  -1   5   7       12.28       13.17      2.14 o 
   0   5   7       16.34       15.52      3.18 o 
   1   5   7      338.48      306.01      6.90 o 
   2   5   7       73.64       54.85      3.72 o 
   3   5   7        0.61        2.57      1.80 o 
   4   5   7       82.26       82.75      4.97 o 
   5   5   7        0.00       -2.35      2.50 o 
   6   5   7        5.93        5.90      3.19 o 
  -6   6   7        2.64        3.55      2.76 o 
  -5   6   7       13.27       10.14      3.05 o 
  -4   6   7       30.45       30.74      3.24 o 
  -3   6   7       21.78       27.70      2.76 o 
  -2   6   7      224.49      232.15      6.78 o 
  -1   6   7      181.75      202.11      5.86 o 
   0   6   7       49.70       53.02      8.05 o 
   1   6   7       45.33       37.30      3.21 o 
   2   6   7       18.93       17.70      2.60 o 
   3   6   7      111.64      120.16      5.46 o 
   4   6   7      123.64      127.15      6.26 o 
   5   6   7        5.34        1.37      3.28 o 
  -6   7   7       17.53       15.08      3.87 o 
  -5   7   7       20.60       20.37      3.33 o 
  -4   7   7       17.63       18.45      3.10 o 
  -3   7   7       89.30       92.01      4.97 o 
  -2   7   7       96.89      100.14      4.93 o 
  -1   7   7        5.13        5.97      2.57 o 
   0   7   7        0.03        0.36      1.71 o 
   1   7   7        3.66        2.78      2.37 o 
   2   7   7      297.55      263.20      7.70 o 
   3   7   7        4.55        0.39      2.69 o 
   4   7   7       24.43       17.72      3.87 o 
   5   7   7        1.70        1.96      3.07 o 
  -5   8   7        0.03        5.10      2.98 o 
  -4   8   7        0.13        4.62      2.50 o 
  -3   8   7        0.00        3.10      2.71 o 
  -2   8   7      132.57      146.11      5.98 o 
  -1   8   7        0.20        2.30      2.14 o 
   0   8   7      134.28      138.81     13.24 o 
   1   8   7        6.46        7.74      2.44 o 
   2   8   7        1.52        2.55      2.25 o 
   3   8   7        1.39        0.20      2.41 o 
   4   8   7        1.19        3.07      2.71 o 
  -5   9   7        1.47        2.03      3.19 o 
  -4   9   7        5.75        3.96      3.05 o 
  -3   9   7       11.10        4.56      3.42 o 
  -2   9   7       31.13       28.41      4.08 o 
  -1   9   7       31.06       30.72      3.78 o 
   0   9   7        2.89        3.68      3.21 o 
   1   9   7       11.75        8.70      2.73 o 
   2   9   7        6.16       12.25      2.80 o 
   3   9   7        0.43        4.24      2.57 o 
  -3  10   7        4.89        6.99      2.82 o 
  -2  10   7       28.33       39.03      4.08 o 
  -1  10   7        4.39       10.38      2.80 o 
   0  10   7        4.10        6.73      3.17 o 
   1  10   7        4.25        5.35      2.94 o 
   2  10   7       39.79       42.18      4.63 o 
  -1  11   7        1.94        1.28      3.21 o 
   0  11   7        1.16        2.61      2.09 o 
  -8   0   8      191.19      173.51      9.48 o 
  -6   0   8        8.65        9.93      2.80 o 
  -4   0   8       42.79       38.44      3.08 o 
  -2   0   8     1471.47     1714.67     13.48 o 
   0   0   8      310.85      364.12     27.76 o 
   2   0   8      209.54      230.30      5.78 o 
   4   0   8        0.66       -1.28      2.21 o 
   6   0   8       58.97       92.13      5.93 o 
  -8   1   8        1.28        3.53      3.71 o 
  -7   1   8        0.68       -2.78      3.01 o 
  -6   1   8        0.03        3.46      2.37 o 
  -5   1   8        9.64        8.61      2.48 o 
  -4   1   8       66.72       59.69      3.70 o 
  -3   1   8       40.34       35.07      2.71 o 
  -2   1   8     1020.94     1056.04     10.62 o 
  -1   1   8      167.30      177.34      4.58 o 
   0   1   8        5.88        6.86      1.01 o 
   1   1   8      230.35      214.65      5.42 o 
   2   1   8        2.81        1.41      1.89 o 
   3   1   8       49.29       41.50      3.17 o 
   4   1   8       53.02       67.83      4.01 o 
   5   1   8       74.52       87.49      5.15 o 
   6   1   8       12.13       20.77      3.46 o 
  -7   2   8        7.21        5.90      2.85 o 
  -6   2   8        0.05        0.93      2.48 o 
  -5   2   8        5.65        6.31      2.19 o 
  -4   2   8        0.74        3.23      1.57 o 
  -3   2   8       21.19       21.49      2.46 o 
  -2   2   8       32.71       34.42      2.44 o 
  -1   2   8       12.08       12.58      1.82 o 
   0   2   8       93.35      107.48     14.77 o 
   1   2   8      318.95      345.40      6.28 o 
   2   2   8       13.88       13.53      2.16 o 
   3   2   8       34.63       29.20      2.85 o 
   4   2   8      243.06      242.17      7.17 o 
   5   2   8       21.21       17.61      3.90 o 
   6   2   8        0.02        2.76      2.98 o 
  -7   3   8        3.91       -2.91      3.17 o 
  -6   3   8       10.85        7.31      2.73 o 
  -5   3   8      124.42      108.49      5.34 o 
  -4   3   8        0.11        1.71      1.73 o 
  -3   3   8       13.75       18.04      2.26 o 
  -2   3   8      391.97      480.74      7.80 o 
  -1   3   8       34.70       39.69      2.55 o 
   0   3   8        1.22        7.37      1.61 o 
   1   3   8      352.72      299.59      6.52 o 
   2   3   8       82.57       70.49      3.70 o 
   3   3   8       77.64       69.05      3.99 o 
   4   3   8       47.56       49.24      3.88 o 
   5   3   8       28.30       33.40      3.83 o 
   6   3   8       23.53       40.89      4.01 o 
  -7   4   8        0.01        2.80      2.98 o 
  -6   4   8        0.66        0.80      2.50 o 
  -5   4   8        1.33        5.06      2.32 o 
  -4   4   8       23.77       28.91      3.49 o 
  -3   4   8       15.29       14.99      2.23 o 
  -2   4   8       12.96       12.71      2.35 o 
  -1   4   8       14.24       15.20      2.30 o 
   0   4   8      146.42      136.38     17.13 o 
   1   4   8       34.30       24.05      2.35 o 
   2   4   8       36.22       34.03      2.85 o 
   3   4   8       34.00       30.84      3.08 o 
   4   4   8      202.88      220.29      7.37 o 
   5   4   8       33.76       39.17      4.24 o 
   6   4   8        6.70        4.67      3.19 o 
  -7   5   8       19.38       18.20      3.78 o 
  -6   5   8        5.27        4.92      2.71 o 
  -5   5   8       72.39       58.91      4.70 o 
  -4   5   8       17.44       12.85      2.69 o 
  -3   5   8       73.26       77.98      4.22 o 
  -2   5   8        0.60       -0.82      1.64 o 
  -1   5   8      112.33      125.65      4.59 o 
   0   5   8       27.40       28.40      3.91 o 
   1   5   8       93.16       78.22      4.22 o 
   2   5   8       17.20       14.22      2.23 o 
   3   5   8      136.01      119.76      5.30 o 
   4   5   8       21.50       23.19      3.26 o 
   5   5   8        3.13        1.12      2.94 o 
  -6   6   8        9.45       10.50      3.10 o 
  -5   6   8        3.18        4.44      2.55 o 
  -4   6   8       27.93       26.45      3.21 o 
  -3   6   8       34.85       41.73      3.33 o 
  -2   6   8        6.21        6.26      2.41 o 
  -1   6   8      166.76      192.72      6.22 o 
   0   6   8      314.54      324.32     51.23 o 
   1   6   8      109.69      102.83      4.82 o 
   2   6   8      266.59      223.46      6.85 o 
   3   6   8        8.73       11.18      2.85 o 
   4   6   8        0.36       -2.50      2.57 o 
   5   6   8        5.46        9.27      3.01 o 
  -6   7   8        0.70        2.21      3.21 o 
  -5   7   8        0.13        3.05      2.85 o 
  -4   7   8        8.30        7.11      3.03 o 
  -3   7   8       49.20       47.01      4.10 o 
  -2   7   8       16.74       19.64      2.69 o 
  -1   7   8      258.85      289.45      7.91 o 
   0   7   8       51.32       43.64      6.82 o 
   1   7   8       61.88       54.43      3.72 o 
   2   7   8        5.13        5.94      2.51 o 
   3   7   8        3.13        4.49      2.21 o 
   4   7   8        8.49        7.47      2.85 o 
  -5   8   8      118.47      118.96      6.89 o 
  -4   8   8        7.88        5.42      3.37 o 
  -3   8   8       20.16       21.16      3.64 o 
  -2   8   8        4.35        6.70      2.32 o 
  -1   8   8      177.13      203.00      7.25 o 
   0   8   8        5.17        2.52      1.94 o 
   1   8   8        3.87        4.26      2.37 o 
   2   8   8       16.73       15.26      3.12 o 
   3   8   8        8.68       11.84      2.94 o 
   4   8   8        8.55        6.65      3.48 o 
  -4   9   8        0.22        4.55      2.76 o 
  -3   9   8        7.35        6.95      2.92 o 
  -2   9   8        1.94       -3.12      3.12 o 
  -1   9   8        6.09        7.54      2.94 o 
   0   9   8        0.69        2.93      3.26 o 
   1   9   8       10.27        9.32      2.82 o 
   2   9   8       10.13       14.17      3.14 o 
   3   9   8        0.20       -1.23      3.07 o 
  -3  10   8       15.18       15.92      3.26 o 
  -2  10   8        2.58        0.96      3.12 o 
  -1  10   8       10.43       16.85      3.71 o 
   0  10   8       11.12       11.83      2.42 o 
   1  10   8       17.26       20.77      3.90 o 
   2  10   8        5.67        4.30      3.03 o 
  -7   0   9        0.09       -2.41      3.05 o 
  -5   0   9        0.12        0.48      2.03 o 
  -3   0   9        2.38        4.71      2.16 o 
  -1   0   9       11.56       14.12      1.80 o 
   1   0   9       24.73       19.37      2.19 o 
   3   0   9       36.63       37.54      3.67 o 
   5   0   9       15.77       13.58      3.55 o 
  -7   1   9        6.10        9.06      3.05 o 
  -6   1   9        5.26        6.06      2.37 o 
  -5   1   9       21.36       20.73      3.10 o 
  -4   1   9       24.73       19.12      2.64 o 
  -3   1   9       49.53       39.66      3.15 o 
  -2   1   9      132.78      153.88      4.73 o 
  -1   1   9       47.83       49.08      3.03 o 
   0   1   9       27.27       34.70      4.17 o 
   1   1   9      562.80      515.25      7.91 o 
   2   1   9        5.21        3.76      1.98 o 
   3   1   9       38.54       43.01      3.51 o 
   4   1   9        2.06       -1.05      2.80 o 
   5   1   9       74.43       88.08      5.54 o 
   6   1   9       14.01       17.88      3.62 o 
  -7   2   9        1.06        2.71      3.03 o 
  -6   2   9        2.52        4.65      2.50 o 
  -5   2   9       36.49       26.44      3.30 o 
  -4   2   9        5.40        4.90      2.14 o 
  -3   2   9      148.63      168.75      5.26 o 
  -2   2   9      112.68      124.39      4.41 o 
  -1   2   9      392.43      487.53      7.59 o 
   0   2   9        6.93        8.85      1.26 o 
   1   2   9       27.55       26.10      2.19 o 
   2   2   9       46.98       39.56      3.03 o 
   3   2   9       35.01       29.13      3.10 o 
   4   2   9      156.59      177.99      6.51 o 
   5   2   9       11.26       12.69      3.39 o 
   6   2   9       13.55       20.11      3.23 o 
  -7   3   9        3.13        0.71      3.03 o 
  -6   3   9       11.75       11.80      2.85 o 
  -5   3   9        6.64        1.55      2.66 o 
  -4   3   9        0.54        1.21      2.00 o 
  -3   3   9        1.37        1.21      1.75 o 
  -2   3   9       33.60       31.21      2.78 o 
  -1   3   9      201.80      235.97      5.98 o 
   0   3   9       64.88       70.73     10.67 o 
   1   3   9      122.22      106.50      4.32 o 
   2   3   9       77.96       59.08      3.65 o 
   3   3   9        0.36       -1.62      2.21 o 
   4   3   9      141.59      134.65      5.99 o 
   5   3   9       15.99       16.33      3.85 o 
   6   3   9        2.87        9.45      2.87 o 
  -7   4   9       21.50       21.44      3.74 o 
  -6   4   9       13.10       14.85      2.80 o 
  -5   4   9       73.66       67.11      4.43 o 
  -4   4   9        3.15        7.24      1.96 o 
  -3   4   9       38.17       43.67      3.19 o 
  -2   4   9       99.39      105.14      4.32 o 
  -1   4   9        2.85        5.42      1.84 o 
   0   4   9        0.47        1.41      1.01 o 
   1   4   9      157.93      127.79      4.85 o 
   2   4   9       41.35       40.58      3.19 o 
   3   4   9       47.09       45.64      3.72 o 
   4   4   9       69.87       76.70      4.77 o 
   5   4   9        0.51        0.89      2.82 o 
  -7   5   9        0.43       -2.78      3.35 o 
  -6   5   9        2.07        1.55      2.71 o 
  -5   5   9        4.55        6.42      2.91 o 
  -4   5   9        0.61        0.52      2.05 o 
  -3   5   9       27.44       26.14      3.14 o 
  -2   5   9       13.23       16.01      2.26 o 
  -1   5   9      274.93      321.40      7.41 o 
   0   5   9      132.45      131.88     23.08 o 
   1   5   9        5.00        6.51      1.82 o 
   2   5   9      128.85      112.00      5.23 o 
   3   5   9        1.77        0.91      2.46 o 
   4   5   9        2.15        2.69      2.73 o 
   5   5   9        1.89        1.41      2.89 o 
  -6   6   9       12.26        9.18      3.62 o 
  -5   6   9        2.65       -2.10      2.73 o 
  -4   6   9       72.88       63.36      4.79 o 
  -3   6   9       74.21       71.38      4.90 o 
  -2   6   9       10.11        7.15      2.85 o 
  -1   6   9       13.16       16.74      2.71 o 
   0   6   9       14.32       14.16      2.86 o 
   1   6   9      191.47      179.04      6.27 o 
   2   6   9      305.11      278.49      7.80 o 
   3   6   9        1.01        2.19      2.50 o 
   4   6   9        5.21        7.54      2.89 o 
   5   6   9        5.24        7.49      3.07 o 
  -6   7   9        2.85        3.78      3.23 o 
  -5   7   9       30.51       30.35      4.31 o 
  -4   7   9       21.45       19.55      3.44 o 
  -3   7   9        0.00       -1.32      2.32 o 
  -2   7   9       10.37        6.13      2.76 o 
  -1   7   9        2.93        4.21      2.55 o 
   0   7   9      308.52      307.56     43.49 o 
   1   7   9        6.97       11.07      2.48 o 
   2   7   9       21.94       18.34      3.12 o 
   3   7   9        6.33        6.04      2.87 o 
   4   7   9        5.16        2.62      3.14 o 
  -5   8   9        0.21        4.92      2.98 o 
  -4   8   9       60.82       68.60      5.40 o 
  -3   8   9        0.02       -2.80      2.80 o 
  -2   8   9       58.22       64.39      4.70 o 
  -1   8   9        6.20        4.90      3.17 o 
   0   8   9        0.04       -1.86      3.46 o 
   1   8   9        0.13       -2.46      2.46 o 
   2   8   9        1.78        0.20      2.44 o 
   3   8   9        1.37        4.24      2.57 o 
  -4   9   9        9.74        6.19      3.80 o 
  -3   9   9       21.50       21.16      3.92 o 
  -2   9   9        0.04       -2.96      2.96 o 
  -1   9   9        3.17        1.09      3.07 o 
   0   9   9        3.56        6.05      4.62 o 
   1   9   9        0.70       -1.59      2.87 o 
   2   9   9        9.34       10.52      3.17 o 
  -2  10   9        0.30        1.98      3.23 o 
  -1  10   9        8.54       11.68      3.48 o 
   0  10   9       56.24       83.70     16.75 o 
   1  10   9        4.16        6.03      3.60 o 
  -6   0  10        2.29        0.20      2.55 o 
  -4   0  10      281.53      261.60      7.39 o 
  -2   0  10       95.31      111.52      4.23 o 
   0   0  10      233.14      254.81     28.25 o 
   2   0  10        0.64        1.41      2.05 o 
   4   0  10      193.25      215.06      7.39 o 
   6   0  10        3.82        1.75      3.44 o 
  -7   1  10        1.08        4.35      2.71 o 
  -6   1  10       14.19       14.65      3.05 o 
  -5   1  10       14.68       12.85      2.60 o 
  -4   1  10      145.64      134.13      5.49 o 
  -3   1  10       92.32       97.19      4.27 o 
  -2   1  10       14.84       15.86      2.23 o 
  -1   1  10       96.17      104.13      4.04 o 
   0   1  10        2.71       31.44     14.71 o 
   1   1  10       62.54       50.96      3.22 o 
   2   1  10      100.30      115.06      4.50 o 
   3   1  10      178.32      169.76      6.27 o 
   4   1  10       37.86       40.25      3.97 o 
   5   1  10        0.07        4.35      2.73 o 
   6   1  10        7.64        9.59      3.83 o 
  -7   2  10        0.13        0.93      2.66 o 
  -6   2  10        2.19       -2.03      2.69 o 
  -5   2  10        5.15        2.28      2.55 o 
  -4   2  10       24.41       22.51      2.83 o 
  -3   2  10       16.98       19.32      2.26 o 
  -2   2  10       41.24       46.19      3.10 o 
  -1   2  10      366.16      472.93      7.94 o 
   0   2  10        6.79        7.06      1.37 o 
   1   2  10        9.72       13.10      2.07 o 
   2   2  10      560.19      502.69      9.45 o 
   3   2  10       57.27       51.60      3.97 o 
   4   2  10        0.82       -2.85      2.85 o 
   5   2  10        7.02        8.20      3.07 o 
  -7   3  10       26.25       28.30      4.01 o 
  -6   3  10        0.93       -2.85      2.85 o 
  -5   3  10        6.22        5.28      2.66 o 
  -4   3  10       93.25       97.67      4.98 o 
  -3   3  10       11.15       10.32      2.44 o 
  -2   3  10        3.75        3.10      1.80 o 
  -1   3  10      293.36      323.87      7.19 o 
   0   3  10       69.25       68.41     12.74 o 
   1   3  10       61.22       53.37      3.54 o 
   2   3  10      173.34      146.39      5.65 o 
   3   3  10       57.98       55.48      4.17 o 
   4   3  10       25.34       25.45      3.24 o 
   5   3  10        0.11       -2.78      2.78 o 
  -7   4  10        0.19        0.75      2.96 o 
  -6   4  10        3.21        1.75      2.85 o 
  -5   4  10        2.38       -2.53      2.53 o 
  -4   4  10        0.05        1.37      2.07 o 
  -3   4  10        7.60        8.38      2.21 o 
  -2   4  10       28.35       28.46      3.01 o 
  -1   4  10       18.26       22.44      2.60 o 
   0   4  10       70.95       71.56      7.92 o 
   1   4  10       50.33       43.25      3.31 o 
   2   4  10      316.76      272.04      7.64 o 
   3   4  10       99.05       84.35      4.79 o 
   4   4  10        2.66        1.46      2.35 o 
   5   4  10        1.60       -1.66      3.44 o 
  -6   5  10       10.10        6.19      3.17 o 
  -5   5  10       16.09       20.57      3.26 o 
  -4   5  10        0.04       -0.73      2.16 o 
  -3   5  10       25.23       20.46      3.14 o 
  -2   5  10       32.11       37.44      3.42 o 
  -1   5  10      107.83      119.90      5.07 o 
   0   5  10       39.08       34.21      7.56 o 
   1   5  10      162.02      133.63      5.46 o 
   2   5  10       18.95       11.34      2.96 o 
   3   5  10        2.26        3.92      2.46 o 
   4   5  10        3.53        3.30      2.87 o 
   5   5  10        2.09        0.25      3.83 o 
  -6   6  10        6.52        5.12      3.62 o 
  -5   6  10        1.26        7.63      2.62 o 
  -4   6  10        0.48        0.39      2.76 o 
  -3   6  10      110.21      115.22      5.82 o 
  -2   6  10      244.62      274.43      7.95 o 
  -1   6  10       48.82       56.06      4.08 o 
   0   6  10      211.63      219.35     35.57 o 
   1   6  10        4.15        4.83      2.64 o 
   2   6  10        0.90       -0.39      2.57 o 
   3   6  10       18.47       21.91      3.35 o 
   4   6  10        2.08       -2.35      2.64 o 
  -5   7  10       20.80       22.83      3.83 o 
  -4   7  10        9.88        8.61      3.39 o 
  -3   7  10       98.33       98.67      5.84 o 
  -2   7  10       24.66       24.24      3.42 o 
  -1   7  10       27.58       28.23      3.65 o 
   0   7  10        0.13       -0.09      1.66 o 
   1   7  10        0.09        1.78      2.28 o 
   2   7  10        8.38        4.40      2.96 o 
   3   7  10        2.46        5.01      2.53 o 
   4   7  10        7.54       12.07      3.42 o 
  -4   8  10        1.11        0.93      2.96 o 
  -3   8  10       84.62       99.39      5.77 o 
  -2   8  10        4.81        4.65      3.12 o 
  -1   8  10        0.34        2.07      2.46 o 
   0   8  10       11.43       11.79      2.29 o 
   1   8  10       13.95        8.66      3.26 o 
   2   8  10       15.69       14.21      3.23 o 
   3   8  10        4.43        4.69      2.78 o 
  -3   9  10        0.28        0.25      2.98 o 
  -2   9  10        0.16       -1.16      2.87 o 
  -1   9  10       10.75       11.93      3.35 o 
   0   9  10        8.42        7.05      2.52 o 
   1   9  10        2.49       10.27      2.21 o 
   2   9  10        0.20       -2.00      2.87 o 
  -1  10  10        7.54       20.06      3.94 o 
  -7   0  11        0.61       -3.07      3.17 o 
  -5   0  11        8.86        5.97      2.66 o 
  -3   0  11        3.18        4.62      2.16 o 
  -1   0  11       40.05       42.04      2.94 o 
   1   0  11      104.21       92.26      4.36 o 
   3   0  11        1.25        0.52      2.53 o 
   5   0  11        9.36       15.69      3.42 o 
  -7   1  11        0.84       -1.66      2.96 o 
  -6   1  11       10.50        8.93      3.14 o 
  -5   1  11       10.09       10.91      2.55 o 
  -4   1  11       57.19       51.95      3.97 o 
  -3   1  11        0.01        5.53      1.69 o 
  -2   1  11        6.97        8.15      2.03 o 
  -1   1  11      339.29      352.69      7.66 o 
   0   1  11       23.37       23.40      3.43 o 
   1   1  11      141.23      133.63      5.14 o 
   2   1  11       24.33       21.62      2.94 o 
   3   1  11      174.98      171.80      6.56 o 
   4   1  11       15.18       16.20      3.37 o 
   5   1  11        0.10       -0.46      2.82 o 
  -7   2  11        3.86       -1.71      3.01 o 
  -6   2  11        1.32        0.20      2.60 o 
  -5   2  11       35.78       30.31      3.90 o 
  -4   2  11       35.68       33.41      3.71 o 
  -3   2  11       82.54       93.79      4.40 o 
  -2   2  11        2.05        2.94      2.07 o 
  -1   2  11        5.04        2.05      2.14 o 
   0   2  11       26.54       27.97      3.19 o 
   1   2  11       64.22       60.83      3.72 o 
   2   2  11      357.40      308.91      8.04 o 
   3   2  11       17.42        9.27      3.21 o 
   4   2  11       25.68       23.54      3.83 o 
   5   2  11        4.85        7.08      3.05 o 
  -7   3  11        0.69        4.99      2.94 o 
  -6   3  11        1.02        2.85      2.53 o 
  -5   3  11        3.53        2.12      2.66 o 
  -4   3  11        3.94        4.12      2.14 o 
  -3   3  11       65.18       67.01      4.17 o 
  -2   3  11       19.38       17.86      2.67 o 
  -1   3  11       66.52       80.05      4.20 o 
   0   3  11      141.29      121.59     23.57 o 
   1   3  11        1.65        1.39      2.14 o 
   2   3  11      169.26      134.88      5.60 o 
   3   3  11       35.02       30.35      3.62 o 
   4   3  11        5.31        2.98      3.05 o 
   5   3  11        9.11       14.07      3.12 o 
  -6   4  11        1.53       -1.37      2.73 o 
  -5   4  11        4.29        1.21      2.71 o 
  -4   4  11       20.16       18.91      3.03 o 
  -3   4  11        3.24        2.32      2.37 o 
  -2   4  11        0.70        4.58      1.84 o 
  -1   4  11      114.45      141.30      5.44 o 
   0   4  11       16.00       19.27      2.57 o 
   1   4  11       51.95       39.42      3.67 o 
   2   4  11       93.84       79.62      4.82 o 
   3   4  11        7.53       11.48      2.55 o 
   4   4  11       15.87       22.23      3.51 o 
   5   4  11        0.82        1.25      3.01 o 
  -6   5  11        0.33        0.48      3.05 o 
  -5   5  11       18.91       25.88      3.55 o 
  -4   5  11        0.13        0.00      2.37 o 
  -3   5  11      113.89      117.47      5.69 o 
  -2   5  11      112.13      121.36      5.62 o 
  -1   5  11       18.52       20.82      3.28 o 
   0   5  11       93.08       85.09     17.06 o 
   1   5  11        7.15        7.63      2.57 o 
   2   5  11        1.21        2.09      2.32 o 
   3   5  11        2.73        0.64      2.69 o 
   4   5  11        0.38       -1.41      2.76 o 
  -6   6  11       11.99       10.14      3.71 o 
  -5   6  11       18.11       20.77      3.55 o 
  -4   6  11        0.05        1.05      2.64 o 
  -3   6  11        1.10       -2.32      2.69 o 
  -2   6  11        0.98       -1.48      2.62 o 
  -1   6  11      142.05      180.89      6.83 o 
   0   6  11      378.59      382.18     68.62 o 
   1   6  11        0.66        1.73      2.55 o 
   2   6  11        2.65        7.40      2.76 o 
   3   6  11       10.46        7.17      2.76 o 
   4   6  11        0.27       -3.01      3.01 o 
  -5   7  11        0.34       -2.89      2.89 o 
  -4   7  11       13.74       14.90      3.12 o 
  -3   7  11        1.51        5.28      2.89 o 
  -2   7  11      188.05      205.43      7.96 o 
  -1   7  11        4.06        4.78      3.05 o 
   0   7  11       14.66       11.76      3.31 o 
   1   7  11        8.85        6.49      3.01 o 
   2   7  11        2.74        2.66      2.73 o 
   3   7  11        0.13        1.69      2.91 o 
  -4   8  11       12.10        2.69      3.94 o 
  -3   8  11        5.40        1.84      3.01 o 
  -2   8  11        0.02        3.12      2.46 o 
  -1   8  11        0.22       -1.32      2.78 o 
   0   8  11        2.55        4.50      2.07 o 
   1   8  11        2.74        6.65      2.62 o 
   2   8  11        5.94        5.08      3.12 o 
  -3   9  11        0.11       -1.53      3.10 o 
  -2   9  11        0.46       -2.91      2.91 o 
  -1   9  11        0.39       -1.43      2.96 o 
   0   9  11       13.01       19.94      5.96 o 
   1   9  11        0.53       -0.75      3.28 o 
  -6   0  12       60.66       64.36      4.74 o 
  -4   0  12       29.23       29.96      3.42 o 
  -2   0  12      126.43      128.13      5.14 o 
   0   0  12       19.74       19.47      3.49 o 
   2   0  12      313.24      302.24      8.10 o 
   4   0  12        1.05        1.96      2.50 o 
  -7   1  12        5.29        7.70      3.17 o 
  -6   1  12        9.89        7.22      3.44 o 
  -5   1  12       30.40       31.54      3.67 o 
  -4   1  12        6.01        1.91      2.57 o 
  -3   1  12       16.36       17.15      2.76 o 
  -2   1  12       18.23       14.85      2.71 o 
  -1   1  12       27.99       24.98      3.03 o 
   0   1  12       50.60       57.85      5.31 o 
   1   1  12      202.29      163.21      5.84 o 
   2   1  12       82.99       74.20      4.59 o 
   3   1  12        0.65       -1.55      2.62 o 
   4   1  12       17.12       13.94      3.92 o 
   5   1  12        0.03        0.00      2.91 o 
  -7   2  12        0.60        3.03      3.17 o 
  -6   2  12        7.86        9.79      3.10 o 
  -5   2  12        9.84        7.49      3.03 o 
  -4   2  12        8.73        9.22      2.80 o 
  -3   2  12      199.00      203.46      6.77 o 
  -2   2  12       12.81       14.97      2.57 o 
  -1   2  12        0.05        1.37      1.80 o 
   0   2  12      626.63      659.76    103.43 o 
   1   2  12       76.66       63.13      4.33 o 
   2   2  12        5.90        4.78      2.60 o 
   3   2  12        7.27        6.10      2.73 o 
   4   2  12        0.02        1.78      2.78 o 
   5   2  12        2.89        9.81      2.98 o 
  -6   3  12       16.34       19.70      3.74 o 
  -5   3  12        3.14        0.20      2.91 o 
  -4   3  12        0.94        4.60      2.16 o 
  -3   3  12       97.52      102.71      5.30 o 
  -2   3  12       23.82       22.74      2.80 o 
  -1   3  12       39.45       52.40      3.83 o 
   0   3  12      242.24      243.06     43.91 o 
   1   3  12       82.87       68.20      4.29 o 
   2   3  12        5.30        2.39      2.35 o 
   3   3  12        0.74        3.67      2.39 o 
   4   3  12       11.17       14.39      3.03 o 
  -6   4  12        0.15       -2.14      3.12 o 
  -5   4  12        5.00        3.21      2.60 o 
  -4   4  12        0.23       -0.57      2.25 o 
  -3   4  12        1.65        4.12      2.41 o 
  -2   4  12       67.17       73.05      4.54 o 
  -1   4  12       41.23       45.54      3.87 o 
   0   4  12      256.20      247.31     48.16 o 
   1   4  12      150.27      118.05      5.42 o 
   2   4  12        0.06       -0.98      2.32 o 
   3   4  12       18.00       21.71      3.58 o 
   4   4  12        0.18        0.48      2.76 o 
  -6   5  12        0.01        4.24      3.05 o 
  -5   5  12        3.63        3.60      3.05 o 
  -4   5  12       15.49       12.76      3.33 o 
  -3   5  12       81.56       83.31      5.32 o 
  -2   5  12       51.43       49.68      4.29 o 
  -1   5  12      109.13      121.91      5.68 o 
   0   5  12        6.48        3.82      2.29 o 
   1   5  12        0.00        1.16      2.14 o 
   2   5  12        3.04       -2.94      2.94 o 
   3   5  12        3.79        2.69      2.69 o 
   4   5  12        0.01       -2.25      3.03 o 
  -5   6  12       38.67       38.10      4.65 o 
  -4   6  12      112.11      109.69      6.34 o 
  -3   6  12       10.09       10.52      3.26 o 
  -2   6  12      107.10      115.40      5.98 o 
  -1   6  12        0.45       -3.05      3.05 o 
   0   6  12        3.89        1.63      2.23 o 
   1   6  12       26.27       21.46      3.51 o 
   2   6  12        1.89        2.21      3.03 o 
   3   6  12       22.23       23.44      3.85 o 
  -4   7  12        5.78        7.11      3.23 o 
  -3   7  12        7.60        9.38      3.46 o 
  -2   7  12        2.80        6.03      2.82 o 
  -1   7  12        0.48        3.19      2.73 o 
   0   7  12        3.10        3.31      1.80 o 
   1   7  12        1.49        4.03      2.50 o 
   2   7  12       16.64       15.88      3.78 o 
  -3   8  12        0.01        4.62      2.94 o 
  -2   8  12        4.54        5.40      3.03 o 
  -1   8  12        8.32       11.14      3.33 o 
   0   8  12       17.35       18.87      2.62 o 
   1   8  12       12.92       17.26      3.46 o 
  -1   9  12        4.51        8.88      3.87 o 
  -5   0  13        0.02        3.07      2.21 o 
  -3   0  13       13.44       13.03      2.62 o 
  -1   0  13       94.74      103.12      4.84 o 
   1   0  13       10.59       10.91      2.89 o 
   3   0  13       28.11       26.18      3.87 o 
  -6   1  13       19.62       15.44      3.80 o 
  -5   1  13        6.79        8.04      2.69 o 
  -4   1  13        0.28        1.87      2.46 o 
  -3   1  13       80.04       74.31      4.63 o 
  -2   1  13       32.54       32.13      3.40 o 
  -1   1  13      196.65      223.38      6.93 o 
   0   1  13       51.34       49.88      9.19 o 
   1   1  13      198.10      169.05      6.50 o 
   2   1  13        5.15        4.17      2.48 o 
   3   1  13        0.81        2.30      2.35 o 
   4   1  13        1.10       -2.57      2.71 o 
  -6   2  13        8.19        7.49      3.42 o 
  -5   2  13       13.09       11.14      3.42 o 
  -4   2  13        0.02        1.91      2.41 o 
  -3   2  13        0.03        2.66      2.39 o 
  -2   2  13        1.54        3.87      2.10 o 
  -1   2  13       92.71       98.48      5.09 o 
   0   2  13      408.07      391.54     75.70 o 
   1   2  13       18.08       15.38      2.98 o 
   2   2  13       28.63       23.97      3.30 o 
   3   2  13       10.89        5.12      3.35 o 
   4   2  13        3.49       -0.23      3.07 o 
  -6   3  13        0.25       -2.64      2.78 o 
  -5   3  13       19.48       21.87      3.55 o 
  -4   3  13        6.88        8.11      2.55 o 
  -3   3  13       26.13       27.77      3.69 o 
  -2   3  13      158.67      167.63      6.49 o 
  -1   3  13        2.66        5.19      2.25 o 
   0   3  13       94.97       86.02     11.38 o 
   1   3  13       27.06       22.44      3.21 o 
   2   3  13        5.23        6.81      2.53 o 
   3   3  13       20.83       20.00      3.46 o 
   4   3  13        1.60        1.71      3.07 o 
  -6   4  13        4.65       -2.00      3.32 o 
  -5   4  13        4.85        2.94      2.98 o 
  -4   4  13        0.57       -1.25      2.82 o 
  -3   4  13       60.46       65.19      4.58 o 
  -2   4  13        2.31        7.77      2.44 o 
  -1   4  13       30.58       41.13      3.81 o 
   0   4  13       52.15       55.94     14.13 o 
   1   4  13       20.77       20.48      3.19 o 
   2   4  13       39.60       38.54      3.78 o 
   3   4  13        2.82        3.89      2.73 o 
   4   4  13        1.56        3.55      2.73 o 
  -5   5  13       28.63       27.09      4.31 o 
  -4   5  13       54.67       57.99      4.92 o 
  -3   5  13       12.51       15.81      3.26 o 
  -2   5  13       30.97       35.52      3.74 o 
  -1   5  13        5.40        6.04      2.98 o 
   0   5  13        9.38        6.41      2.22 o 
   1   5  13        1.99        3.73      2.48 o 
   2   5  13        0.01       -2.71      2.71 o 
   3   5  13        1.32        3.62      3.21 o 
  -5   6  13        0.00        4.53      3.32 o 
  -4   6  13        1.58        0.93      3.32 o 
  -3   6  13       55.28       59.82      4.97 o 
  -2   6  13      222.30      270.84      8.97 o 
  -1   6  13        2.26        3.14      2.73 o 
   0   6  13        0.25        0.63      2.05 o 
   1   6  13        9.18        7.08      3.07 o 
   2   6  13        0.07        0.71      2.96 o 
  -4   7  13       78.10       79.34      6.18 o 
  -3   7  13        0.59       -0.23      3.12 o 
  -2   7  13        6.78       12.14      2.96 o 
  -1   7  13        4.43        3.17      3.26 o 
   0   7  13        1.00        2.75      5.28 o 
   1   7  13        0.45        2.39      2.96 o 
   2   7  13        0.26        2.28      3.05 o 
  -2   8  13        1.84        2.23      2.76 o 
  -1   8  13        2.71        8.36      3.23 o 
   0   8  13        1.98        3.12      2.16 o 
  -6   0  14        6.29        6.54      3.44 o 
  -4   0  14       33.58       31.99      3.69 o 
  -2   0  14       35.05       33.48      3.74 o 
   0   0  14      234.90      243.44     44.77 o 
   2   0  14        0.01       -2.25      2.94 o 
   4   0  14        6.12        7.52      3.26 o 
  -6   1  14        0.96        3.42      2.82 o 
  -5   1  14        1.79        1.32      2.64 o 
  -4   1  14       10.82       11.07      3.01 o 
  -3   1  14        2.70        5.08      2.89 o 
  -2   1  14        1.20        2.35      2.39 o 
  -1   1  14      101.31      111.16      5.57 o 
   0   1  14       97.27       94.36     10.66 o 
   1   1  14        0.76       -0.96      2.57 o 
   2   1  14       17.24       16.29      3.08 o 
   3   1  14        0.30        4.08      2.82 o 
   4   1  14        0.84       -3.53      3.53 o 
  -6   2  14        1.77        0.75      2.76 o 
  -5   2  14       61.42       55.52      5.06 o 
  -4   2  14       22.23       19.89      3.67 o 
  -3   2  14        4.70        1.16      3.01 o 
  -2   2  14      318.69      340.86      9.29 o 
  -1   2  14       48.30       50.20      4.24 o 
   0   2  14       12.67       12.92      2.00 o 
   1   2  14        2.74       -2.35      2.76 o 
   2   2  14        0.49        4.21      2.25 o 
   3   2  14        9.29       13.82      3.19 o 
  -6   3  14        0.01       -2.28      3.21 o 
  -5   3  14       19.31       17.04      4.01 o 
  -4   3  14        4.25        4.44      3.10 o 
  -3   3  14       28.53       26.43      3.90 o 
  -2   3  14      152.98      168.51      7.04 o 
  -1   3  14       67.55       68.74      4.88 o 
   0   3  14        1.08       -1.17      1.86 o 
   1   3  14        2.13        2.41      2.57 o 
   2   3  14       13.64       10.64      3.10 o 
   3   3  14        1.36       -2.37      3.55 o 
  -5   4  14        0.25        3.83      2.66 o 
  -4   4  14       34.25       29.40      3.99 o 
  -3   4  14       18.10       18.29      3.44 o 
  -2   4  14      112.70      123.54      6.16 o 
  -1   4  14      105.11      111.17      5.61 o 
   0   4  14        0.07        1.28      1.72 o 
   1   4  14       46.52       46.13      4.65 o 
   2   4  14        0.18       -2.82      2.82 o 
   3   4  14        0.90       -1.73      2.87 o 
  -5   5  14       36.25       38.67      4.79 o 
  -4   5  14       33.99       43.54      4.19 o 
  -3   5  14       40.39       36.08      4.58 o 
  -2   5  14        0.74        5.51      2.35 o 
  -1   5  14        2.73        1.25      2.78 o 
   0   5  14        0.81        5.28      2.36 o 
   1   5  14        1.41        0.66      2.53 o 
   2   5  14        0.31       -3.01      3.01 o 
  -4   6  14       37.21       40.77      4.63 o 
  -3   6  14        4.08        2.57      3.39 o 
  -2   6  14        4.38        3.85      3.23 o 
  -1   6  14       15.65       22.71      3.53 o 
   0   6  14        0.99        1.53      2.74 o 
   1   6  14       22.83       20.46      3.10 o 
   2   6  14        5.88        6.06      3.14 o 
  -3   7  14        0.14        1.25      2.87 o 
  -2   7  14        0.53       -2.19      3.07 o 
  -1   7  14        0.09        1.94      3.05 o 
   0   7  14       20.74       30.06      6.36 o 
  -5   0  15        1.22       -0.93      2.94 o 
  -3   0  15       34.70       29.60      4.17 o 
  -1   0  15       19.61       26.97      3.69 o 
   1   0  15       45.23       36.61      4.26 o 
   3   0  15        7.23       11.20      3.46 o 
  -5   1  15        8.28       11.02      3.14 o 
  -4   1  15       17.13       12.12      3.42 o 
  -3   1  15      114.37      118.75      6.32 o 
  -2   1  15       40.37       39.59      4.44 o 
  -1   1  15      106.70      122.18      6.14 o 
   0   1  15        0.07       -1.01      1.99 o 
   1   1  15        3.83        6.06      3.07 o 
   2   1  15        2.38        5.60      2.76 o 
   3   1  15        0.22        2.21      2.57 o 
  -5   2  15        0.04        0.96      3.28 o 
  -4   2  15        1.87        3.53      3.28 o 
  -3   2  15       73.90       71.61      5.84 o 
  -2   2  15      235.73      276.09      8.49 o 
  -1   2  15       10.46        5.79      2.85 o 
   0   2  15       16.75       17.30      2.20 o 
   1   2  15        9.35        7.47      3.03 o 
   2   2  15        8.33        7.77      3.10 o 
   3   2  15        0.50        2.98      3.21 o 
  -5   3  15        7.82       12.48      3.62 o 
  -4   3  15       95.94       95.05      6.23 o 
  -3   3  15        1.33        1.50      3.03 o 
  -2   3  15       25.30       28.02      3.65 o 
  -1   3  15        4.90        2.69      2.87 o 
   0   3  15        1.65        1.20      2.53 o 
   1   3  15       22.36       18.02      3.39 o 
   2   3  15        2.22        5.62      2.87 o 
  -5   4  15       23.59       21.85      4.19 o 
  -4   4  15        0.14        0.23      3.32 o 
  -3   4  15       11.00        3.58      3.71 o 
  -2   4  15       12.51       16.26      3.78 o 
  -1   4  15       17.12       18.52      3.62 o 
   0   4  15       37.15       36.97      5.91 o 
   1   4  15        5.75        6.17      3.10 o 
   2   4  15        0.45        1.71      2.62 o 
  -4   5  15        6.43        5.69      3.21 o 
  -3   5  15        0.78       -0.23      3.21 o 
  -2   5  15        7.13        8.90      3.28 o 
  -1   5  15        0.55       -1.82      2.71 o 
   0   5  15        0.50       -0.81      2.58 o 
   1   5  15        0.00       -0.96      2.85 o 
  -3   6  15        1.23       -3.58      3.58 o 
  -2   6  15        0.00       -3.55      3.55 o 
  -1   6  15        3.53       -2.41      3.30 o 
   0   6  15        0.02        0.83      4.18 o 
  -4   0  16       18.40       17.15      3.90 o 
  -2   0  16       90.20       96.89      5.89 o 
   0   0  16        0.02        0.78      7.80 o 
   2   0  16        6.28        9.93      2.89 o 
  -5   1  16        0.10       -1.50      3.35 o 
  -4   1  16        4.96        7.93      3.46 o 
  -3   1  16       27.61       33.15      3.99 o 
  -2   1  16       57.52       48.93      4.99 o 
  -1   1  16        0.00       -0.84      2.78 o 
   0   1  16        6.63        5.06      2.05 o 
   1   1  16        1.95        1.59      3.21 o 
   2   1  16        0.45       -1.46      3.10 o 
  -5   2  16        5.37        4.83      3.94 o 
  -4   2  16       84.58       87.97      6.14 o 
  -3   2  16       19.82       13.71      3.99 o 
  -2   2  16       11.05        5.90      3.64 o 
  -1   2  16        0.21       -1.30      2.82 o 
   0   2  16        0.49       -0.34      1.96 o 
   1   2  16       12.05       13.69      3.44 o 
   2   2  16       44.37       41.07      4.40 o 
  -4   3  16       56.15       51.38      5.45 o 
  -3   3  16       31.16       34.95      4.40 o 
  -2   3  16        3.89        6.29      3.05 o 
  -1   3  16        2.17        2.69      2.69 o 
   0   3  16        8.30        5.81      2.35 o 
   1   3  16        0.07        2.14      2.71 o 
   2   3  16        1.68        3.55      3.12 o 
  -4   4  16       30.78       35.09      4.47 o 
  -3   4  16       35.27       31.76      4.60 o 
  -2   4  16        0.86       -0.23      2.96 o 
  -1   4  16       42.29       58.27      5.15 o 
   0   4  16        0.23       -4.16      4.16 o 
   1   4  16        0.03        0.50      2.87 o 
  -3   5  16        3.72        7.81      3.10 o 
  -2   5  16        0.01       -0.25      2.87 o 
  -1   5  16        0.10        4.17      3.05 o 
   0   5  16        0.37        0.01      2.24 o 
  -3   0  17        7.23        3.10      3.30 o 
  -1   0  17       30.63       32.81      4.22 o 
   1   0  17        9.60        6.65      3.74 o 
  -4   1  17       17.29       16.26      4.37 o 
  -3   1  17       30.83       20.07      4.37 o 
  -2   1  17        0.18       -3.28      3.28 o 
  -1   1  17        3.34        7.20      2.62 o 
   0   1  17        4.24        6.64      2.22 o 
   1   1  17        0.39        1.23      3.26 o 
  -3   2  17        3.48        4.85      2.80 o 
  -2   2  17        4.74        4.26      3.39 o 
  -1   2  17        3.05        6.60      3.10 o 
   0   2  17        7.85        7.60      3.74 o 
   1   2  17        0.04        0.25      3.21 o 
  -3   3  17        0.02       -1.50      3.28 o 
  -2   3  17        0.06       -1.94      2.78 o 
  -1   3  17       10.83        8.02      3.39 o 
   0   3  17        0.58        3.28      2.08 o 
  -2   4  17       16.69       13.37      4.10 o 
  -1   4  17        5.02        5.78      3.01 o 
  -2   0  18        0.05       -1.75      2.87 o 
  -2   1  18        1.09        8.58      2.66 o 
  -1   1  18        2.48        3.53      3.17 o 
                                                 
